# Supplementary material for: Important ecophysiological roles of non-dominant Actinobacteria in plant residue decomposition, especially in less fertile soils
Source: Microbiome. 2021 Apr 7;9:84. doi: 10.1186/s40168-021-01032-x (PMC8028251; doi:10.1186/s40168-021-01032-x)
Supplement: Supplementary file 3 — Additional file 2. “Important ecophysiological roles of non-dominant Actinobacteria in plant residue decomposition, especially in less fertile soils”. Table S6. Taxonomic information of species linked to Actinobacteria revealed by co-occurrence network analyses. [file 40168_2021_1032_MOESM3_ESM.xlsx]

## Sheet: Sheet1
Table S6. Taxonomic information of species linked to Actinobacteria revealed by co-occurrence network analyses
Site	OTU "A"	OTU "B"	Correlation	OTU "A"					OTU "B"
				Phylum	Class	Order	Family	Genus	Phylum	Class	Order	Family	Genus	Reference of OTU "B" in plant residue decomposition
CQ	OTU_39	OTU_14481	＋	Actinobacteria	Actinobacteria	Actinomycetales	Nocardiopsaceae	Nocardiopsis	Actinobacteria	Actinobacteria	Actinomycetales	Nocardiopsaceae	Nocardiopsis	(Bennur et al., 2014)
	OTU_39	OTU_1284	＋	Actinobacteria	Actinobacteria	Actinomycetales	Nocardiopsaceae	Nocardiopsis	Proteobacteria	Alphaproteobacteria	Rhizobiales	Unclassified_Rhizobiales	Unclassified_Rhizobiales	(Bao et al., 2019)
	OTU_39	OTU_269	＋	Actinobacteria	Actinobacteria	Actinomycetales	Nocardiopsaceae	Nocardiopsis	Actinobacteria	Actinobacteria	Actinomycetales	Propionibacteriaceae	Propionicimonas	(Akasaka et al., 2003)
	OTU_44	OTU_39	＋	Actinobacteria	Actinobacteria	Actinomycetales	Nocardiopsaceae	Nocardiopsis	Actinobacteria	Actinobacteria	Actinomycetales	Nocardiopsaceae	Nocardiopsis	(Bennur et al., 2014)
	OTU_44	OTU_235	＋	Actinobacteria	Actinobacteria	Actinomycetales	Nocardiopsaceae	Nocardiopsis	Actinobacteria	Actinobacteria	Actinomycetales	Unclassified_Actinomycetales	Unclassified_Actinomycetales	(Lewin et al., 2016)
	OTU_44	OTU_14481	＋	Actinobacteria	Actinobacteria	Actinomycetales	Nocardiopsaceae	Nocardiopsis	Actinobacteria	Actinobacteria	Actinomycetales	Nocardiopsaceae	Nocardiopsis	(Bennur et al., 2014)
	OTU_44	OTU_340	＋	Actinobacteria	Actinobacteria	Actinomycetales	Nocardiopsaceae	Nocardiopsis	Firmicutes	Clostridia	Clostridiales	Unclassified_Clostridiales	Unclassified_Clostridiales	(Wegner and Liesack, 2016)
	OTU_44	OTU_1284	＋	Actinobacteria	Actinobacteria	Actinomycetales	Nocardiopsaceae	Nocardiopsis	Proteobacteria	Alphaproteobacteria	Rhizobiales	Unclassified_Rhizobiales	Unclassified_Rhizobiales	(Bao et al., 2019)
	OTU_44	OTU_269	＋	Actinobacteria	Actinobacteria	Actinomycetales	Nocardiopsaceae	Nocardiopsis	Actinobacteria	Actinobacteria	Actinomycetales	Propionibacteriaceae	Propionicimonas	(Akasaka et al., 2003)
	OTU_112	OTU_210	＋	Actinobacteria	Actinobacteria	Actinomycetales	Streptomycetaceae	Streptomyces	Actinobacteria	Actinobacteria	Actinomycetales	Streptomycetaceae	Streptomyces	(Crawford, 1978)
	OTU_112	OTU_1155	＋	Actinobacteria	Actinobacteria	Actinomycetales	Streptomycetaceae	Streptomyces	Firmicutes	Clostridia	Unclassified_Clostridia	Unclassified_Clostridia	Unclassified_Clostridia	(Wegner and Liesack, 2016)
	OTU_210	OTU_1155	＋	Actinobacteria	Actinobacteria	Actinomycetales	Streptomycetaceae	Streptomyces	Firmicutes	Clostridia	Unclassified_Clostridia	Unclassified_Clostridia	Unclassified_Clostridia	(Wegner and Liesack, 2016)
	OTU_282	OTU_76	＋	Actinobacteria	Actinobacteria	Actinomycetales	Nocardioidaceae	Marmoricola	Firmicutes	Clostridia	Clostridiales	Peptostreptococcaceae	Romboutsia	(Gerritsen et al., 2017)
	OTU_282	OTU_306	＋	Actinobacteria	Actinobacteria	Actinomycetales	Nocardioidaceae	Marmoricola	Firmicutes	Clostridia	Clostridiales	Clostridiaceae 1	Clostridium sensu stricto	(Lee et al., 2017)
	OTU_459	OTU_977	＋	Actinobacteria	Actinobacteria	Actinomycetales	Mycobacteriaceae	Mycobacterium	Proteobacteria	Alphaproteobacteria	Rhizobiales	Unclassified_Rhizobiales	Unclassified_Rhizobiales	(Bao et al., 2019)
	OTU_282	OTU_4	﹣	Actinobacteria	Actinobacteria	Actinomycetales	Nocardioidaceae	Marmoricola	Firmicutes	Bacilli	Lactobacillales	Streptococcaceae	Lactococcus	(Luo et al., 2019)
	OTU_885	OTU_4	﹣	Actinobacteria	Actinobacteria	Actinomycetales	Nocardioidaceae	Nocardioides	Firmicutes	Bacilli	Lactobacillales	Streptococcaceae	Lactococcus	(Luo et al., 2019)
	OTU_885	OTU_229	﹣	Actinobacteria	Actinobacteria	Actinomycetales	Nocardioidaceae	Nocardioides	Bacteroidetes	Bacteroidia	Bacteroidales	Bacteroidaceae	Bacteroides	(Jose et al., 2017)
CS	OTU_83	OTU_134	＋	Actinobacteria	Actinobacteria	Actinomycetales	Cellulomonadaceae	Unclassified_Cellulomonadaceae	Proteobacteria	Alphaproteobacteria	Rhizobiales	Hyphomicrobiaceae	Ancalomicrobium	(Staley, 1968)
	OTU_269	OTU_293	＋	Actinobacteria	Actinobacteria	Actinomycetales	Propionibacteriaceae	Propionicimonas	Firmicutes	Clostridia	Clostridiales	Clostridiaceae 1	Clostridium sensu stricto	(Lee et al., 2017)
	OTU_269	OTU_21214	＋	Actinobacteria	Actinobacteria	Actinomycetales	Propionibacteriaceae	Propionicimonas	Proteobacteria	Alphaproteobacteria	Rhizobiales	Methylocystaceae	Pleomorphomonas	(Bao et al., 2019)
	OTU_939	OTU_274	＋	Actinobacteria	Unclassified_Actinobacteria	Unclassified_Actinobacteria	Unclassified_Actinobacteria	Unclassified_Actinobacteria	Proteobacteria	Alphaproteobacteria	Caulobacterales	Caulobacteraceae	Phenylobacterium	(Ai-Kindi and Abed, 2016)
	OTU_939	OTU_544	＋	Actinobacteria	Unclassified_Actinobacteria	Unclassified_Actinobacteria	Unclassified_Actinobacteria	Unclassified_Actinobacteria	Proteobacteria	Alphaproteobacteria	Rhizobiales	Xanthobacteraceae	Pseudolabrys	(Maarastawi et al., 2018)
	OTU_2635	OTU_274	＋	Actinobacteria	Actinobacteria	Acidimicrobiales	Iamiaceae	Unclassified_Iamiaceae	Proteobacteria	Alphaproteobacteria	Caulobacterales	Caulobacteraceae	Phenylobacterium	(Ai-Kindi and Abed, 2016)
	OTU_368	OTU_4290	﹣	Actinobacteria	Actinobacteria	Actinomycetales	Sanguibacteraceae	Sanguibacter	Proteobacteria	Alphaproteobacteria	Sphingomonadales	Sphingomonadaceae	Unclassified_Sphingomonadaceae	(Shi et al., 2020)
	OTU_368	OTU_964	﹣	Actinobacteria	Actinobacteria	Actinomycetales	Sanguibacteraceae	Sanguibacter	Acidobacteria	Acidobacteria_Gp6	Unclassified_Acidobacteria_Gp6	Unclassified_Acidobacteria_Gp6	Gp6	(Wegner and Liesack, 2016)
	OTU_939	OTU_4175	﹣	Actinobacteria	Unclassified_Actinobacteria	Unclassified_Actinobacteria	Unclassified_Actinobacteria	Unclassified_Actinobacteria	Bacteroidetes	Flavobacteriia	Flavobacteriales	Flavobacteriaceae	Cloacibacterium	(Heinz et al., 2017)
	OTU_939	OTU_630	﹣	Actinobacteria	Unclassified_Actinobacteria	Unclassified_Actinobacteria	Unclassified_Actinobacteria	Unclassified_Actinobacteria	Bacteroidetes	Sphingobacteriia	Sphingobacteriales	Chitinophagaceae	Taibaiella	(Zhang et al., 2013)
	OTU_939	OTU_6094	﹣	Actinobacteria	Unclassified_Actinobacteria	Unclassified_Actinobacteria	Unclassified_Actinobacteria	Unclassified_Actinobacteria	Bacteroidetes	Bacteroidia	Bacteroidales	Porphyromonadaceae	Paludibacter	(Shrestha et al., 2011)
	OTU_939	OTU_1089	﹣	Actinobacteria	Unclassified_Actinobacteria	Unclassified_Actinobacteria	Unclassified_Actinobacteria	Unclassified_Actinobacteria	Unclassified_Bacteria	Unclassified_Bacteria	Unclassified_Bacteria	Unclassified_Bacteria	Unclassified_Bacteria	/
	OTU_939	OTU_10434	﹣	Actinobacteria	Unclassified_Actinobacteria	Unclassified_Actinobacteria	Unclassified_Actinobacteria	Unclassified_Actinobacteria	Bacteroidetes	Flavobacteriia	Flavobacteriales	Flavobacteriaceae	Chryseobacterium	(Simmons et al., 2014)
	OTU_939	OTU_427	﹣	Actinobacteria	Unclassified_Actinobacteria	Unclassified_Actinobacteria	Unclassified_Actinobacteria	Unclassified_Actinobacteria	Bacteroidetes	Bacteroidia	Bacteroidales	Prevotellaceae	Prevotella	(Ueki et al., 2007)
	OTU_939	OTU_810	﹣	Actinobacteria	Unclassified_Actinobacteria	Unclassified_Actinobacteria	Unclassified_Actinobacteria	Unclassified_Actinobacteria	Firmicutes	Negativicutes	Selenomonadales	Veillonellaceae	Selenomonas	(Ma et al., 2017)
	OTU_939	OTU_12456	﹣	Actinobacteria	Unclassified_Actinobacteria	Unclassified_Actinobacteria	Unclassified_Actinobacteria	Unclassified_Actinobacteria	Bacteroidetes	Unclassified_Bacteroidetes	Unclassified_Bacteroidetes	Unclassified_Bacteroidetes	Unclassified_Bacteroidetes	(Wegner and Liesack, 2016)
	OTU_939	OTU_1161	﹣	Actinobacteria	Unclassified_Actinobacteria	Unclassified_Actinobacteria	Unclassified_Actinobacteria	Unclassified_Actinobacteria	Proteobacteria	Gammaproteobacteria	Enterobacteriales	Enterobacteriaceae	Kosakonia	(Jimenez et al., 2015)
	OTU_939	OTU_51	﹣	Actinobacteria	Unclassified_Actinobacteria	Unclassified_Actinobacteria	Unclassified_Actinobacteria	Unclassified_Actinobacteria	Bacteroidetes	Bacteroidia	Bacteroidales	Bacteroidaceae	Bacteroides	(Nishiyama et al., 2009)
	OTU_2635	OTU_6094	﹣	Actinobacteria	Actinobacteria	Acidimicrobiales	Iamiaceae	Unclassified_Iamiaceae	Bacteroidetes	Bacteroidia	Bacteroidales	Porphyromonadaceae	Paludibacter	(Shrestha et al., 2011)
	OTU_2635	OTU_1089	﹣	Actinobacteria	Actinobacteria	Acidimicrobiales	Iamiaceae	Unclassified_Iamiaceae	Unclassified_Bacteria	Unclassified_Bacteria	Unclassified_Bacteria	Unclassified_Bacteria	Unclassified_Bacteria	/
	OTU_2635	OTU_12456	﹣	Actinobacteria	Actinobacteria	Acidimicrobiales	Iamiaceae	Unclassified_Iamiaceae	Bacteroidetes	Unclassified_Bacteroidetes	Unclassified_Bacteroidetes	Unclassified_Bacteroidetes	Unclassified_Bacteroidetes	(Wegner and Liesack, 2016)
YT	OTU_39	OTU_7	＋	Actinobacteria	Actinobacteria	Actinomycetales	Nocardiopsaceae	Nocardiopsis	Proteobacteria	Gammaproteobacteria	Enterobacteriales	Enterobacteriaceae	Enterobacter	(Sirisena and Manamendra, 1995)
	OTU_39	OTU_44	＋	Actinobacteria	Actinobacteria	Actinomycetales	Nocardiopsaceae	Nocardiopsis	Actinobacteria	Actinobacteria	Actinomycetales	Nocardiopsaceae	Nocardiopsis	(Bennur et al., 2014)
	OTU_39	OTU_65	＋	Actinobacteria	Actinobacteria	Actinomycetales	Nocardiopsaceae	Nocardiopsis	Actinobacteria	Actinobacteria	Actinomycetales	Pseudonocardiaceae	Saccharopolyspora	(Gulve and Deshmukh, 2010)
	OTU_39	OTU_2544	＋	Actinobacteria	Actinobacteria	Actinomycetales	Nocardiopsaceae	Nocardiopsis	Actinobacteria	Actinobacteria	Actinomycetales	Pseudonocardiaceae	Pseudonocardia	(Espana et al., 2011)
	OTU_44	OTU_7	＋	Actinobacteria	Actinobacteria	Actinomycetales	Nocardiopsaceae	Nocardiopsis	Proteobacteria	Gammaproteobacteria	Enterobacteriales	Enterobacteriaceae	Enterobacter	(Sirisena and Manamendra, 1995)
	OTU_44	OTU_65	＋	Actinobacteria	Actinobacteria	Actinomycetales	Nocardiopsaceae	Nocardiopsis	Actinobacteria	Actinobacteria	Actinomycetales	Pseudonocardiaceae	Saccharopolyspora	(Gulve and Deshmukh, 2010)
	OTU_44	OTU_17	＋	Actinobacteria	Actinobacteria	Actinomycetales	Nocardiopsaceae	Nocardiopsis	Proteobacteria	Gammaproteobacteria	Enterobacteriales	Enterobacteriaceae	Enterobacter	(Sirisena and Manamendra, 1995)
	OTU_44	OTU_2544	＋	Actinobacteria	Actinobacteria	Actinomycetales	Nocardiopsaceae	Nocardiopsis	Actinobacteria	Actinobacteria	Actinomycetales	Pseudonocardiaceae	Pseudonocardia	(Espana et al., 2011)
	OTU_65	OTU_109	＋	Actinobacteria	Actinobacteria	Actinomycetales	Pseudonocardiaceae	Saccharopolyspora	Actinobacteria	Actinobacteria	Actinomycetales	Pseudonocardiaceae	Saccharopolyspora	(Gulve and Deshmukh, 2010)
	OTU_459	OTU_38	＋	Actinobacteria	Actinobacteria	Actinomycetales	Mycobacteriaceae	Mycobacterium	Proteobacteria	Alphaproteobacteria	Rhizobiales	Bradyrhizobiaceae	Bradyrhizobium	(Halsall and Gibson, 1989)
	OTU_459	OTU_25	＋	Actinobacteria	Actinobacteria	Actinomycetales	Mycobacteriaceae	Mycobacterium	Proteobacteria	Alphaproteobacteria	Rhizobiales	Bradyrhizobiaceae	Bradyrhizobium	(Halsall and Gibson, 1989)
	OTU_913	OTU_22	＋	Actinobacteria	Actinobacteria	Actinomycetales	Microbacteriaceae	Lysinimonas	Proteobacteria	Betaproteobacteria	Burkholderiales	Burkholderiaceae	Burkholderia	(Bugg et al., 2011)
	OTU_766	OTU_38	＋	Actinobacteria	Actinobacteria	Actinomycetales	Microbacteriaceae	Lysinimonas	Proteobacteria	Alphaproteobacteria	Rhizobiales	Bradyrhizobiaceae	Bradyrhizobium	(Halsall and Gibson, 1989)
	OTU_44	OTU_5066	﹣	Actinobacteria	Actinobacteria	Actinomycetales	Nocardiopsaceae	Nocardiopsis	Acidobacteria	Acidobacteria_Gp3	Unclassified_Acidobacteria_Gp3	Unclassified_Acidobacteria_Gp3	Paludibaculum	(Kulicheyskaya et al., 2014)
	OTU_459	OTU_6094	﹣	Actinobacteria	Actinobacteria	Actinomycetales	Mycobacteriaceae	Mycobacterium	Bacteroidetes	Bacteroidia	Bacteroidales	Porphyromonadaceae	Paludibacter	(Shrestha et al., 2011)
	OTU_766	OTU_6094	﹣	Actinobacteria	Actinobacteria	Actinomycetales	Microbacteriaceae	Lysinimonas	Bacteroidetes	Bacteroidia	Bacteroidales	Porphyromonadaceae	Paludibacter	(Shrestha et al., 2011)
	OTU_872	OTU_2004	﹣	Actinobacteria	Actinobacteria	Actinomycetales	Nocardiopsaceae	Unclassified_Nocardiopsaceae	Firmicutes	Clostridia	Clostridiales	Unclassified_Clostridiales	Unclassified_Clostridiales	(Wegner and Liesack, 2016)
	OTU_2047	OTU_2004	﹣	Actinobacteria	Actinobacteria	Actinomycetales	Pseudonocardiaceae	Prauserella	Firmicutes	Clostridia	Clostridiales	Unclassified_Clostridiales	Unclassified_Clostridiales	(Wegner and Liesack, 2016)
	OTU_2047	OTU_20401	﹣	Actinobacteria	Actinobacteria	Actinomycetales	Pseudonocardiaceae	Prauserella	Acidobacteria	Acidobacteria_Gp1	Unclassified_Acidobacteria_Gp1	Unclassified_Acidobacteria_Gp1	Unclassified_Acidobacteria_Gp1	(Wegner and Liesack, 2016)
	OTU_2047	OTU_1594	﹣	Actinobacteria	Actinobacteria	Actinomycetales	Pseudonocardiaceae	Prauserella	Firmicutes	Negativicutes	Selenomonadales	Veillonellaceae	Unclassified_Veillonellaceae	(Wegner and Liesack, 2016)
	OTU_2047	OTU_3724	﹣	Actinobacteria	Actinobacteria	Actinomycetales	Pseudonocardiaceae	Prauserella	Firmicutes	Clostridia	Clostridiales	Ruminococcaceae	Unclassified_Ruminococcaceae	(Wegner and Liesack, 2016)
	OTU_2047	OTU_5066	﹣	Actinobacteria	Actinobacteria	Actinomycetales	Pseudonocardiaceae	Prauserella	Acidobacteria	Acidobacteria_Gp3	Unclassified_Acidobacteria_Gp3	Unclassified_Acidobacteria_Gp3	Paludibaculum	(Kulicheyskaya et al., 2014)
	OTU_2047	OTU_952	﹣	Actinobacteria	Actinobacteria	Actinomycetales	Pseudonocardiaceae	Prauserella	Proteobacteria	Unclassified_Proteobacteria	Unclassified_Proteobacteria	Unclassified_Proteobacteria	Unclassified_Proteobacteria	(Bao et al., 2019)
	OTU_2047	OTU_835	﹣	Actinobacteria	Actinobacteria	Actinomycetales	Pseudonocardiaceae	Prauserella	Firmicutes	Clostridia	Clostridiales	Ruminococcaceae	Clostridium III	(Wegner and Liesack, 2016)
	OTU_2047	OTU_5479	﹣	Actinobacteria	Actinobacteria	Actinomycetales	Pseudonocardiaceae	Prauserella	Acidobacteria	Acidobacteria_Gp1	Unclassified_Acidobacteria_Gp1	Unclassified_Acidobacteria_Gp1	Unclassified_Acidobacteria_Gp1	(Wegner and Liesack, 2016)
	OTU_2047	OTU_5046	﹣	Actinobacteria	Actinobacteria	Actinomycetales	Pseudonocardiaceae	Prauserella	Firmicutes	Negativicutes	Selenomonadales	Veillonellaceae	Unclassified_Veillonellaceae	(Wegner and Liesack, 2016)
	OTU_2047	OTU_5229	﹣	Actinobacteria	Actinobacteria	Actinomycetales	Pseudonocardiaceae	Prauserella	Proteobacteria	Gammaproteobacteria	Xanthomonadales	Xanthomonadaceae	Rudaea	(Weon et al., 2009)
	OTU_2249	OTU_2004	﹣	Actinobacteria	Actinobacteria	Actinomycetales	Pseudonocardiaceae	Unclassified_Pseudonocardiaceae	Firmicutes	Clostridia	Clostridiales	Unclassified_Clostridiales	Unclassified_Clostridiales	(Wegner and Liesack, 2016)
	OTU_2249	OTU_1594	﹣	Actinobacteria	Actinobacteria	Actinomycetales	Pseudonocardiaceae	Unclassified_Pseudonocardiaceae	Firmicutes	Negativicutes	Selenomonadales	Veillonellaceae	Unclassified_Veillonellaceae	(Wegner and Liesack, 2016)
	OTU_2249	OTU_481	﹣	Actinobacteria	Actinobacteria	Actinomycetales	Pseudonocardiaceae	Unclassified_Pseudonocardiaceae	Firmicutes	Clostridia	Clostridiales	Ruminococcaceae	Clostridium III	(Wegner and Liesack, 2016)
	OTU_2249	OTU_5479	﹣	Actinobacteria	Actinobacteria	Actinomycetales	Pseudonocardiaceae	Unclassified_Pseudonocardiaceae	Acidobacteria	Acidobacteria_Gp1	Unclassified_Acidobacteria_Gp1	Unclassified_Acidobacteria_Gp1	Unclassified_Acidobacteria_Gp1	(Wegner and Liesack, 2016)
	OTU_2249	OTU_3677	﹣	Actinobacteria	Actinobacteria	Actinomycetales	Pseudonocardiaceae	Unclassified_Pseudonocardiaceae	Firmicutes	Clostridia	Clostridiales	Unclassified_Clostridiales	Unclassified_Clostridiales	(Wegner and Liesack, 2016)
	OTU_2249	OTU_341	﹣	Actinobacteria	Actinobacteria	Actinomycetales	Pseudonocardiaceae	Unclassified_Pseudonocardiaceae	Firmicutes	Negativicutes	Selenomonadales	Veillonellaceae	Unclassified_Veillonellaceae	(Wegner and Liesack, 2016)
	OTU_2544	OTU_2004	﹣	Actinobacteria	Actinobacteria	Actinomycetales	Pseudonocardiaceae	Pseudonocardia	Firmicutes	Clostridia	Clostridiales	Unclassified_Clostridiales	Unclassified_Clostridiales	(Wegner and Liesack, 2016)
	OTU_2544	OTU_20401	﹣	Actinobacteria	Actinobacteria	Actinomycetales	Pseudonocardiaceae	Pseudonocardia	Acidobacteria	Acidobacteria_Gp1	Unclassified_Acidobacteria_Gp1	Unclassified_Acidobacteria_Gp1	Unclassified_Acidobacteria_Gp1	(Wegner and Liesack, 2016)
	OTU_2544	OTU_1594	﹣	Actinobacteria	Actinobacteria	Actinomycetales	Pseudonocardiaceae	Pseudonocardia	Firmicutes	Negativicutes	Selenomonadales	Veillonellaceae	Unclassified_Veillonellaceae	(Wegner and Liesack, 2016)
	OTU_2544	OTU_3724	﹣	Actinobacteria	Actinobacteria	Actinomycetales	Pseudonocardiaceae	Pseudonocardia	Firmicutes	Clostridia	Clostridiales	Ruminococcaceae	Unclassified_Ruminococcaceae	(Wegner and Liesack, 2016)
	OTU_2544	OTU_3317	﹣	Actinobacteria	Actinobacteria	Actinomycetales	Pseudonocardiaceae	Pseudonocardia	Firmicutes	Negativicutes	Selenomonadales	Veillonellaceae	Unclassified_Veillonellaceae	(Wegner and Liesack, 2016)
	OTU_2544	OTU_5066	﹣	Actinobacteria	Actinobacteria	Actinomycetales	Pseudonocardiaceae	Pseudonocardia	Acidobacteria	Acidobacteria_Gp3	Unclassified_Acidobacteria_Gp3	Unclassified_Acidobacteria_Gp3	Paludibaculum	(Kulicheyskaya et al., 2014)
	OTU_2544	OTU_952	﹣	Actinobacteria	Actinobacteria	Actinomycetales	Pseudonocardiaceae	Pseudonocardia	Proteobacteria	Unclassified_Proteobacteria	Unclassified_Proteobacteria	Unclassified_Proteobacteria	Unclassified_Proteobacteria	(Bao et al., 2019)
	OTU_2544	OTU_835	﹣	Actinobacteria	Actinobacteria	Actinomycetales	Pseudonocardiaceae	Pseudonocardia	Firmicutes	Clostridia	Clostridiales	Ruminococcaceae	Clostridium III	(Wegner and Liesack, 2016)
	OTU_2544	OTU_1496	﹣	Actinobacteria	Actinobacteria	Actinomycetales	Pseudonocardiaceae	Pseudonocardia	Firmicutes	Clostridia	Clostridiales	Ruminococcaceae	Clostridium III	(Wegner and Liesack, 2016)
	OTU_2544	OTU_5479	﹣	Actinobacteria	Actinobacteria	Actinomycetales	Pseudonocardiaceae	Pseudonocardia	Acidobacteria	Acidobacteria_Gp1	Unclassified_Acidobacteria_Gp1	Unclassified_Acidobacteria_Gp1	Unclassified_Acidobacteria_Gp1	(Wegner and Liesack, 2016)
	OTU_2544	OTU_5229	﹣	Actinobacteria	Actinobacteria	Actinomycetales	Pseudonocardiaceae	Pseudonocardia	Proteobacteria	Gammaproteobacteria	Xanthomonadales	Xanthomonadaceae	Rudaea	(Weon et al., 2009)
	OTU_2544	OTU_687	﹣	Actinobacteria	Actinobacteria	Actinomycetales	Pseudonocardiaceae	Pseudonocardia	Acidobacteria	Acidobacteria_Gp3	Unclassified_Acidobacteria_Gp3	Unclassified_Acidobacteria_Gp3	Unclassified_Acidobacteria_Gp3	(Wegner and Liesack, 2016)
Reference
Ai-Kindi, S., Abed, R.M.M., 2016. Effect of biostimulation using sewage sludge, soybean meal, and wheat straw on oil degradation and bacterial community composition in a contaminated desert soil. Frontiers in Microbiology 7, 240.
Akasaka, H., Ueki, A., Hanada, S., Kamagata, Y., Ueki, K., 2003. Propionicimonas paludicola gen. nov., sp nov., a novel facultatively anaerobic, Gram-positive, propionate-producing bacterium isolated from plant residue in irrigated rice-field soil. International Journal of Systematic and Evolutionary Microbiology 53, 1991-1998.
Bao, Y.Y., Dolfing, J., Wang, B.Z., Chen, R.R., Huang, M.S., Li, Z.P., Lin, X.G., Feng, Y.Z., 2019. Bacterial communities involved directly or indirectly in the anaerobic degradation of cellulose. Biology and Fertility of Soils 55, 201-211.
Bennur, T., Kumar, A.R., Zinjarde, S., Javdekar, V., 2014. Nocardiopsis species as potential sources of diverse and novel extracellular enzymes. Applied Microbiology and Biotechnology 98, 9173-9185.
Bugg, T.D.H., Ahmad, M., Hardiman, E.M., Singh, R., 2011. The emerging role for bacteria in lignin degradation and bio-product formation. Current Opinion in Biotechnology 22, 394-400.
Crawford, D.L., 1978. Lignocellulose decomposition by selected streptomyces Strains. Applied and Environmental Microbiology 35, 1041-1045.
Espana, M., Rasche, F., Kandeler, E., Brune, T., Rodriguez, B., Bending, G.D., Cadisch, G., 2011. Identification of active bacteria involved in decomposition of complex maize and soybean residues in a tropical Vertisol using 15N-DNA stable isotope probing. Pedobiologia 54, 187-193.
Gerritsen, J., Hornung, B., Renckens, B., van Hijum, S.A.F.T., dos Santos, V.A.P.M., Rijkers, G.T., Schaap, P.J., de Vos, W.M., Smidt, H., 2017. Genomic and functional analysis of Romboutsia ilealis CRIBT reveals adaptation to the small intestine. Peer J 5, 3698.
Gulve, R.M., Deshmukh, A.M., 2010. Enzymatic activity of Actinomycetes isolated from marine sedimentes. Recent Research in Science and Technology 3, 80-83.
Halsall, D.M., Gibson, A.H., 1989. Nitrogenase activity of a range of diazotrophic bacteria on straw, straw breakdown products and related-compounds. Soil Biology and Biochemistry 21, 291-298.
Heinz, K.G.H., Zanoni, P.R.S., Oliveira, R.R., Medina-Silva, R., Simo, T.L.L., Trindade, F.J., Pereira, L.M., Tavares, L.B.B., Giongo, A., 2017. Recycled paper sludge microbial community as a potential source of cellulase and xylanase enzymes. Waste and Biomass Valorization 8, 1907-1917.
Jimenez, D.J., Maruthamuthu, M., van Elsas, J.D., 2015. Metasecretome analysis of a lignocellulolytic microbial consortium grown on wheat straw, xylan and xylose. Biotechnology for Biofuels 8, 199
Jose, V.L., Appoothy, T., More, R.P., Arun, A.S., 2017. Metagenomic insights into the rumen microbial fibrolytic enzymes in Indian crossbred cattle fed finger millet straw. AMB Express 7, 13.
Kulicheyskaya, I.S., Suzina, N.E., Rijpstra, W.I.C., Damste, J.S.S., Dedysh, S.N., 2014. Paludibaculum fermentans gen. nov., sp nov., a facultative anaerobe capable of dissimilatory iron reduction from subdivision 3 of the Acidobacteria. International Journal of Systematic and Evolutionary Microbiology 64, 2857-2864.
Lee, C.G., Watanabe, T., Asakawa, S., 2017. Bacterial community incorporating carbon derived from plant residue in an anoxic non-rhizosphere soil estimated by DNA-SIP analysis. Journal of Soils and Sediments 17, 1084-1091.
Lewin, G.R., Carlos, C., Chevrette, M.G., Horn, H.A., McDonald, B.R., Stankey, R.J., Fox, B.G., Currie, C.R., 2016. Evolution and ecology of Actinobacteria and their bioenergy applications. Annual Review of Microbiology 70, 235-254.
Luo, C.B., Li, Y.Q., Chen, Y., Fu, C., Long, W.C., Xiao, X.M., Liao, H., Yang, Y.J., 2019. Bamboo lignocellulose degradation by gut symbiotic microbiota of the bamboo snout beetle Cyrtotrachelus buqueti. Biotechnology for Biofuels 12.
Ma, S.C., Huang, Y., Wang, C., Fan, H., Dai, L.R., Zhou, Z., Liu, X., Deng, Y., 2017. Defluviitalea raffinosedens sp nov., a thermophilic, anaerobic, saccharolytic bacterium isolated from an anaerobic batch digester treating animal manure and rice straw. International Journal of Systematic and Evolutionary Microbiology 67, 1607-1612.
Maarastawi, S.A., Frindte, K., Geer, R., Krober, E., Knief, C., 2018. Temporal dynamics and compartment specific rice straw degradation in bulk soil and the rhizosphere of maize. Soil Biology and Biochemistry 127, 200-212.
Nishiyama, T., Ueki, A., Kaku, N., Watanabe, K., Ueki, K., 2009. Bacteroides graminisolvens sp nov., a xylanolytic anaerobe isolated from a methanogenic reactor treating cattle waste. International Journal of Systematic and Evolutionary Microbiology 59, 1901-1907.
Shi, M., Li, J.Y., Zhou, Q., Wang, G.B., Zhang, W.G., Zhang, Z.H., Gao, Y., Yan, S.H., 2020. Interactions between elevated CO2 levels and floating aquatic plants on the alteration of bacterial function in carbon assimilation and decomposition in eutrophic waters. Water Research 171, 115398.
Shrestha, M., Shrestha, P.M., Conrad, R., 2011. Bacterial and archaeal communities involved in the in situ degradation of 13C-labelled straw in the rice rhizosphere. Environmental Microbiology Reports 3, 587-596.
Simmons, C.W., Reddy, A.P., D'haeseleer, P., Khudyakov, J., Billis, K., Pati, A., Simmons, B.A., Singer, S.W., Thelen, M.P., VanderGheynst, J.S., 2014. Metatranscriptomic analysis of lignocellulolytic microbial communities involved in high-solids decomposition of rice straw. Biotechnology for Biofuels 7, 495.
Sirisena, D.M., Manamendra, T.P., 1995. Isolation and characterization of cellulolytic bacteria from decomposing rice straw. Journal of the National Science Foundation of Sri Lanka 23, 25-30.
Staley, J.T., 1968. Prosthecomicrobium and Ancalomicrobium: new prosthecate freshwater bacteria. Journal of Bacteriology 95, 1921-1942.
Ueki, A., Akasaka, H., Satoh, A., Suzuki, D., Ueki, K., 2007. Prpvotella paludivivens sp nov., a novel strictly anaerobic, Gram-negative, hemicellulose-decomposing bacterium isolated from plant residue and rice roots in irrigated rice-field soil. International Journal of Systematic and Evolutionary Microbiology 57, 1803-1809.
Wegner, C.E., Liesack, W., 2016. Microbial community dynamics during the early stages of plant polymer breakdown in paddy soil. Environmental Microbiology 18, 2825-2842.
Weon, H.Y., Yoo, S.H., Kim, Y.J., Lee, C.M., Kim, B.Y., Jeon, Y.A., Hong, S.B., Anandham, R., Kwon, S.W., 2009. Rudaea cellulosilytica gen. nov., sp nov., isolated from soil. International Journal of Systematic and Evolutionary Microbiology 59, 2308-2312.
Zhang, L., Wang, Y., Wei, L.F., Wang, Y., Shen, X.H., Li, S.Q., 2013. Taibaiella smilacinae gen. nov., sp nov., an endophytic member of the family Chitinophagaceae isolated from the stem of Smilacina japonica, and emended description of Flavihumibacter petaseus. International Journal of Systematic and Evolutionary Microbiology 63, 3769-3776.
