# Supplementary material for: Important ecophysiological roles of non-dominant Actinobacteria in plant residue decomposition, especially in less fertile soils
Source: Microbiome. 2021 Apr 7;9:84. doi: 10.1186/s40168-021-01032-x (PMC8028251; doi:10.1186/s40168-021-01032-x)
Supplement: Supplementary file 4 — Additional file 3. “Important ecophysiological roles of non-dominant Actinobacteria in plant residue decomposition, especially in less fertile soils”. Table S7. Detailed analysis of CAZyme functions in Actinobacteria metagenome revealed by DNA-SIP based shotgun metagenomic sequencing. [file 40168_2021_1032_MOESM4_ESM.xlsx]

## Sheet: Sheet1
Table S7. Detailed analysis of CAZyme functions in Actinobacteria metagenome revealed by DNA-SIP based shotgun metagenomic sequencing (displayed as several dominant CAZyme families in each CAZyme class )
Gene ID	Amino acid sequence	Actinobacteria classification							CAZyme description				NCBI BLAST result			Average relative abundance of CAZyme			Reference of biochemical functions involved in plant residue decomposition
		Domain	Phylum	Class	Order	Family	Genus	Species	Name	Class level	Family level	Function description of CAZyme at family level	Description	Percent identity	Accession	Site	Log RPKM	P value
k97_170858_gene_9	MTKQAFAPTEFSEQPFAKGFSSPALSAQMWRDMPRSGGRANTDLPATLNLETAQLYGGQS VDATADQVRAAVKNATSINFTSPAQDAKSGQQPDFILGEDGKLKANPLKTTPSKDGSITI EIQSKNKTETDAKKLADQMQKSTIKDLINYFKNSHPPGTKLPQDWLDQLNKEPDLPPPVT PLDTPSPAQEQPPPPEQRQAQPASDAPARQSGASGGGGTVGGPGAGGGDGQGAGYNPGPT YRGPDGGSTASSGATPNADQQTVLDNVRTVMEVAKEKGIDPTLAVATMLVESGGDNKAVG DGGHSIGLFQLNDNGEGAGMSVAQREDPRLNAETALSVFAQNENKVRDINGDGKISGGDL ASQSQRPADMPGYVSKVDASMDEARQLIAQAEK…	Bacteria	Actinobacteria	Actinobacteria	Micrococcales	Micrococcaceae	Arthrobacter	Arthrobacter_sp._H5	Glycoside Hydrolases	GH	GH23	lysozyme type G (EC 3.2.1.17); peptidoglycan lyase (EC 4.2.2.n1) also known in the literature as peptidoglycan lytic transglycosylase; chitinase (EC 3.2.1.14)	hypothetical protein EKK48_24340 [Candidatus Melainabacteria bacterium]	0.9252	RTL37235.1	CS	-1.75494	4.98671e-05	(Bras et al., 2011)
																YT	0.251043
k97_40357_gene_19	LWFRYLWYHGKYNKHEIDGLVDRLKAYQIKYAYFHVLGISKTGKLKDHCLKEAQALNATV HQAAPQTKSIAWVYVPSNEVALSEAQIRQTMIEEAKWLVNECGFDGVQWDYEFAFNGDSN LVKLLRETKKAVPERFVGAAVPMWYPGTLWGWSDDYIKTVAAACDQLAVMCYDSFFYHPR SYIWLVSEQCHHFIADAKGTNCNIIMGVPSYDTGDGTLGHIAEAENLRYALLGVRNGMRG ESPNALEGVALFADYTTSPSEWNDLESLWLVNQTSE	Bacteria	Actinobacteria	Actinobacteria	Streptosporangiales	Nocardiopsaceae	Streptomonospora	Streptomonospora_alba	Glycoside Hydrolases	GH	GH18	chitinase (EC 3.2.1.14); lysozyme (EC 3.2.1.17); endo-beta-N-acetylglucosaminidase (EC 3.2.1.96); peptidoglycan hydrolase with endo-beta-N-acetylglucosaminidase specificity (EC 3.2.1.-); Nod factor hydrolase (EC 3.2.1.-)	hypothetical protein DKT66_04790 [Candidatus Melainabacteria bacterium]	0.4804	PZM85501.1	CS	-2	0.000105744	(Chen et al., 2019)
																YT	-0.12594
k97_475381_gene_5	MTVEHVSPAPVVTVDKAWFASAVVYQVYPRSFADSNGDGVGDLRGIISKLDYLHTLGVDV LWLSPIYTSPQDDNGYDISDYRDVDPLFGTLEDLRELTDGLHARGMKLVMDLVVNHTSDE HPWFIESRSSTDNPKRDWYWWRPPREPGAGASPGRGAEPNNWGSAFSGPAWEFDQATGEY YLHIFSKKQPDLNWENPEVRAAVYEMMNWWLDRGVDGFRMDVINFISKDTALPDGPIADG KLFGDGTPFYIDGPRMHEFLQEMHREVFAGRTGELLTVGEMPGVTVEDAVLFTDPARAEL DMVFQFEHVALDQENGDKWRPKKLQLTELKKTLGRWQDGLAQTGWNSLYWGNHDQARAVS RFGDDSPQYRELSAKMLAGILHLHRGTPYVYQG…	Bacteria	Actinobacteria	Actinobacteria	Micrococcales	Micrococcaceae	Arthrobacter	Arthrobacter_sp._Leaf69	Glycoside Hydrolases	GH	GH13_31	alpha-glucosidase (EC 3.2.1.20)	alpha-glucosidase [Arthrobacter oryzae]	0.9161	WP_120955356.1	CS	-1.88625	0.00356	(Maruthamuthu et al., 2016)
																YT	-0.44559
k97_175999_gene_1	MTFSLGIVGAGQFAGAFAQLFDAHPSISEVHVTDVLPERAEALRARLGLAGTYPSFEAML DGGLDAVAIFTQRWTHGPLVLQALRAGKHVYSAVPMAVSEEEIARIIDAVRETGLTYMMG ETSYYNPATVYARKRKAEGAFGRIFYAEGDYVHDMDLGFYEAYQYSGGEDWKRTASYPPM LYPTHSTGGVLGAIGGHAVSVSCIGISDDRGDGVFDKDVSMFGNDFSNATALFELSTGGS MRINEMRRVGYPSHLRESRFRYFGTDASFEQLATVSVWQDKESVTDVSAELATAATLGAD DPALAGVAPALRDAFSSGLAAVHDAGRLPAEFRGLHNGHEGSHHFLVDDFATAVNTGTLP PVNAWEAARYTLPGIVAHKSALRGGERLPVPDH…	Bacteria	Actinobacteria	Actinobacteria	Micrococcales	Micrococcaceae	Arthrobacter	Arthrobacter_sp._131MFCol6.1	Glycoside Hydrolases	GH	GH109	alpha-N-acetylgalactosaminidase (EC 3.2.1.49); beta-N-acetylhexosaminidase (EC 3.2.1.52)	putative dehydrogenase [Arthrobacter oryzae]	0.9582	RKR20069.1	CS	-1.94066	0.00425	(Maruthamuthu et al., 2016)
																YT	-0.56593
k97_80643_gene_2	AAAARLSAIADQPAARWLTGAADDPDVAARIVQAAVEEGTVPVFVLYNLPLRDAGSGHSAGGAKDAAAYTAWAVRIAHVLDSHRAIVIVEPDGVAAVADHRLAGDAAAERLATLKKTVTTLAANPDLFVYLDAGNPGWSAPKDMAGLLAAAGVGQARGISVNVANFYSDQDSASYGSAIAAVTGGGGVIVDSSRNGSGPASPDKLSWCNPKGRTLGRAPAIAPDGAPVQAWLWIKQPGDSDGTCRPGEPAAGQWWREYALGLTTSK	Bacteria	Actinobacteria	Actinobacteria	Streptomycetales	Streptomycetaceae	Streptomyces	Streptomycegriseoplanus	Glycoside Hydrolases	GH	GH6	endoglucanase (EC 3.2.1.4)	endoglucanase [Actinoplanes campanulatus]	0.4867	MBB3100760.1	CS	-1.91754	0.00687	(Bhat and Maheshwari, 1987)
																YT	-0.61893
k97_75048_gene_2	VKLCLDGVFNHVGRNFGPFLDVKTHRQSSRFASWFHIDWHNTDNEDGFSYKNFEGHHALV TLNHNNPEVSQYVGDVMLHWLRMGIAGWRLDAAYAVPRPFWQTVIPRVQAEFPESWFLAE VIHGDYGQFVRETGVTSITQYELWKAIWSSLNDRNFFELQHAVKRNKAHLAVFAPNVFLG NHDVTRIASQLKTPPHVHLAICLLLTLPGVPSIYAGDEQGFKAVKEHRPGGDDAIRPAFS STPDQLPEEGWPLFSRYQNLIRFRRNNPWLVRADINILHTANTFFVYEVYGDSGKIVVAL NCSDQQRNVKEHFVSGGQLIEGQYSVEPQGYSIWSW	Bacteria	Actinobacteria	Actinobacteria	Corynebacteriales	Mycobacteriaceae	Mycobacterium	Mycobacterium_tuberculosis	Glycoside Hydrolases	GH	GH13_20	alpha-amylase (EC 3.2.1.1)	alpha-amylase [Candidatus Melainabacteria bacterium]	0.5886	MBI2811400.1	CS	-1.68129	0.00286	(Tricarico et al., 2008)
																YT	-0.25716
k97_288963_gene_4	AIAPAEIGAGPMQVMRQSCAGLIWSKQMYPYRVNRWLDGDPGQPAPPPGHRNGRNTGWRH LDSFDVLAMPDPWEYPWFAAWDLAFHSVTWAHLDPAFAKYQLLVLLREWFQHPNGALPSY EWSFDDVNPPVHALAAIRVFVIDGGTDVAFLKRVFNKLLLNFTWWLNRQDPDGNNLFGGG FLGLDNISPIDRSHLPPGFKLDQADGTAWMAYYSVAMLTLATRLAEHDEVYEDMVVKFLE QTVLIMDALEDSGCYDTEDGFFYDRLTDPSGTSYPIKVQTLVGLIPVLPAVPLPTQDTER NRRLRKRFARRLEQTERHEILDWQVRGAGDSRRTLLSVLPMDKLVRLFGTLFDEEAFLSP HGLRSLSKRHNTPYTVPGLPTAAIQYEPAESRT…	Bacteria	Actinobacteria	Actinobacteria	Corynebacteriales	Williamsiaceae	Williamsia	Williamsia_muralis	Glycoside Hydrolases	GH	GH63	processing alpha-glucosidase (EC 3.2.1.106); alpha-1,3-glucosidase (EC 3.2.1.84); alpha-glucosidase (EC 3.2.1.20)	glucosidase [Arthrobacter sp. ok909]	0.936	WP_139184490.1	CS	-2	0.00515	(Suzuki et al., 1976)
																YT	-0.67701
k97_159548_gene_2	MTTHKNGVHRETAAGVAEHHIETELKHQQSEALHKHHVYKPNFEPVFKELGKLKHKEDAAHFGKDLEEINHKLQKNGYLPHMRLVDEGAGQGFAVVADSSNPKHAAIVSTSRHEPHESARERRVYKEMHYDGWRATVSGGGGARGHYDAAATEGHIPGSTDFKDYAPSGARKDLIDKALSLCGLPLTPENERMVNCIVEHESGWNPNSINLDDINAKEGHPSQGLMQTIPETFKRWALPGYNSNIDDPLSSLIAGIRYAINRYPSGDPSNALYNVKGLRDLREKGKYSNY	Bacteria	Actinobacteria	Actinobacteria	Pseudonocardiales	Pseudonocardiaceae	Kutzneria	Kutzneria_albida	Glycoside Hydrolases	GH	GH23	peptidoglycan lyase (EC 4.2.2.n1) also known in the literature as peptidoglycan lytic transglycosylase	transglycosylase SLT domain-containing protein [Candidatus Melainabacteria bacterium]	0.5895	MBI5174529.1	CS	-2	0.00439	(Bras et al., 2011)
																YT	-0.59969
k97_489552_gene_2	VNQSPSPLRILHAGLGGWGRSWAAELQKRPDLLTTVGYVDVVPGMLELLRADLDVRPALCFASLADALAATDADAVLVTTALPGHAAVAIEALKAGKHVLVEKPLAATLSDARQMVRAAVDAGRVLMVSQNYRFYPAAQAVTRIIAEKALGEVGAVTVKFRKYANDAAAGTNRHYVLPDPLLLDMSIHHFDLMRYVLGQEPVEVNCRAWNPAWSKFRDPASAIATVVFDGGAVVNYQGSWVSTHAETLWAGEWLIECSRGSIEWTGRADQHTAADSVTIRPLRGAAQIIDLPRPDTYDRIGSLAEFCSSIHEGRVPLTSAQANLATLALTLGAIESSKTNTRHDIPALLETTGSLAMKGGD	Bacteria	Actinobacteria	Actinobacteria	Propionibacteriales	Nocardioidaceae	Actinopolymorpha	Actinopolymorpha_alba	Glycoside Hydrolases	GH	GH109	alpha-N-acetylgalactosaminidase (EC 3.2.1.49); beta-N-acetylhexosaminidase (EC 3.2.1.52)	putative dehydrogenase [Arthrobacter oryzae]	0.9582	RKR20069.1	CS	-2	0.00134	(Bras et al., 2011)
																YT	-0.50716
k97_7552_gene_1	MTAVTATTADTFRPALHYAARNTWLNDPNGLIHHEGVYHLYYQNNPLENVWGNMSWGHATSADLLTWTEHPVAIACDEFEDIFSGSIVFDRHNTSGFGTGSTAPLVAVYTSAYKQGSEHHGVQAQSLAYSLDGGYIWTKHHGNPVLNRGSGEFRDPKVFRYESDAGSYWVMVAVEAQDFEVVFYKSRDLKNWELLSSFGPANATGGVWECPDLFPMPVDGDPEKLKWVLTVNLNPGGPNNGSAGQYFVGDFDGTAFTSATTVTDGTQDPDRLGEYQWLDWGRDYYAAVSFSNVPDGRRLMIGWMNNWQYANEIPTSPWRSPMSLAREVSLQSVDGSWRLVQQAAGDLASFLEATPSFSLAEVEISPGQHVLDGAAGSVQRIEVTITPGTAEEFGLVVRG…	Bacteria	Actinobacteria	Actinobacteria	Micrococcales	Micrococcaceae	Arthrobacter	Arthrobacter_sp._UNC362MFTsu5.1	Glycoside Hydrolases	GH	GH32	endo-levanase (EC 3.2.1.65)	levanase [Arthrobacter sp. Hiyo6]	0.8837	GAP53596.1	CS	-2	0.00388	(Kasperowicz and Michalowski, 2002)
																YT	-0.65123
k97_767261_gene_2	DPRLGDDADFDALITEAHARGLRVLLDGVFNHVGRGFAAFQHVLTEGPTSPAASWFRLTWPESGWVPGSEPAYEDFEGHHHLVALDHAEPEVGAYVADVMKHWLGRGADGWRLDAAYAVPASFWRPVLAEVRHTYPDAYFVGEYIHGDYAEEVRTSTLDSVTQYELWKAVWSSLNDANFYELSSALERHNGFLDTFVPLTFVGNHDVTRLASQLADPDHLPLALTVLLTTGGTPSIYYGDEQAFRGVKEDRVGGDDAIRPAFPATPSGLSAMGWSAYHLHQELISLRRRHAWLHRARTKVLTLSNEHLVYEASGDGGVLTVALNLSAAPAELPLPSTASEVLAGRGSTHPGGSTVSLPGHGWAVLGK	Bacteria	Actinobacteria	Actinobacteria	Micrococcales	Micrococcaceae	Arthrobacter	Arthrobacter_sp._UNC362MFTsu5.1	Glycoside Hydrolases	GH	GH13_20	neopullulanase (EC 3.2.1.135)	Neopullulanase [Arthrobacter saudimassiliensis]	0.654	CEA07302.1	CS	-2	0.00222	(Davaeifar et al., 2015)
																YT	-0.61223
k97_356134_gene_3	MLNAGIIGFGKMGMLHGALLEGSEKVTISAICDKAAIMRMGFKHIHPGVHTYKDADKMLEKEKPDIAIITTPTFNHAESIFKAGRFGCSIFVEKPLSTNSESAEKVCEFVEENNLKLQIGFCNRFVPTFSKAKLLLQDGKLGKLKNVQAWMYIGDVFEPHVGWRYNKKFSGGGALMDFGIHMIDLLIWLLGDIESVNAEAKKLYSLEVEDELNADVMFACGIKGHFETSWSKEEYRKSYSKIRIEGDNGALEATDQTLKIFDSRGNQTQDYTYPDLYGGAYMDIGGILYSKQMEAFLSLVQTGNTKGCTVREAVYVQKVIDAMYKSADKHEPVRMEDQ	Bacteria	Actinobacteria	Actinobacteria	Micrococcales	Microbacteriaceae	Microbacterium	Microbacterium_sp._Root553	Glycoside Hydrolases	GH	GH109	alpha-N-acetylgalactosaminidase (EC 3.2.1.49)	MULTISPECIES: Gfo/Idh/MocA family oxidoreductase [Clostridiales]	0.5549	WP_101692174.1	CS	-1.94317	0.0033	(Maruthamuthu et al., 2016)
																YT	-0.72347
k97_157478_gene_1	VQDPVAVQALAARLSPGFTLGVASAAFQIEGNLAAGGRGPSGWDAFAEKPGNILYGHSPAVACDHYNRAEEDIELIRGLGIDSYRFSISWPRIQPGGSGPFNPAGLDFYDRLIDQLLAAGISPMATLYHWDTPLPLEQRGGWMNRTTAERFADYSEAAGRRFGDRVAQWVTLNEPASVTLNGYALGTHAPGHGLLFDALPSVHHQLLGHGLAVQALRAAGVKGAVGVTNLHSPVRPASGSVTDRLLAGVFDLMLNRIYADPILLGRFPKPPLMARPWFRSLR	Bacteria	Actinobacteria	Actinobacteria	Micrococcales	Micrococcaceae	Arthrobacter	Arthrobacter_sp._9MFCol3.1	Glycoside Hydrolases	GH	GH1	beta-glucosidase (EC 3.2.1.21)	beta-glucosidase [Arthrobacter oryzae]	0.9858	WP_120951160.1	CS	-2	0.00635	(Saha and Bothast, 1996)
																YT	-0.76978
k97_556263_gene_1	VNPPRALHRHRQAARNGPATPVVTPGRPGGDEALFPTQVLRDYALLADGERGAVIGPRGDVVWMCAPHWHDPALFSSLVGGPGVFAVTPLNPRYVWGGQYDDGTLIWTSRWVTTDGIIECREALAMPGDPDMAVLMRHIRVLAGNGPVRVLLRGRPGFGQHRVDLSKSGDGAWAGAGGGLKLRISGMGRAGMSEGLLSQDLQLRPGEEHHLVLELSNKRLPPRPPVPADLWAATEKAWASSVPALHETAAPTDARRAYAVLYGMTSSTGAMAAAATMGLPERADAKRNYDYRYAWVRDQCFVGQAAGAGAPTGLLDTSVRFVSERLLTDGIGLKPAYTVTGGRVPDEHILDLPGYPGGTDKVGNWVNAQFQLDNFGEALLLFATAGRHDHLETGHWRAV…	Bacteria	Actinobacteria	Actinobacteria	Micrococcales	Micrococcaceae	Arthrobacter	Arthrobacter_sp._MA-N2	Glycoside Hydrolases	GH	GH15	alpha,alpha-trehalase (EC 3.2.1.28)	Trehalase [Rhodococcus sp. 66b]	0.5835	OQM77960.1	CS	-2	0.00948	(Wolska-Mitaszko et al., 2007)
																YT	-0.84433
k97_146569_gene_7	MAAAVGAGGAEMGQRSARVAGTATGGPGTSSKTLTTEALTTQSTWQPTFGVQGLDVSGHQTSVDWQQQWNAGARFAYVKATEGNYYASETFASQYQGSRSVGMVRGAYHFAIPNWSTGADQARYFVNNGGGWSADGYTMPPVLDFEYNPYAGQTIGGFYFGNTCYGMSAAQLASWVRDFGNTMLSLTGRLPMIYTNTSWWNQCLGNASGLGDYPLWVASYPATASNDAGPIPSSWGNYSIWQYSSLGPFNGDSNVWNGDYAGLKTFASGFVVTGGIGAAWAAVGGGGGKLGYPTSNEMCGLTGGGCYQRFQGGTIHWSPATGAYATWGAIRSTWGSLGFENGKLGYPVTNEICGLTGGGCYQGFQGGTIHWTTATGAVATWGAIHATWGSLGFESGKLG…	Bacteria	Actinobacteria	Actinobacteria	Micrococcales	Micrococcaceae	Pseudarthrobacter	Pseudarthrobacter_phenanthrenivorans	Glycoside Hydrolases	GH	GH25	lysozyme (EC 3.2.1.17)	lysozyme M1 [Arthrobacter oryzae]	0.8527	WP_120950761.1	CS	-2	0.00679	Gharechahi and Salekdeh, 2018)
																YT	-0.80676
k97_741970_gene_1	MSRKSGSKLAVVGAGSVGTSLAYAALIRGSASHVALFDVNATKAEAEVLDLAHGTQFAAASATVTGGGDISATEGADVVVVTAGAKQAPGQTRLDLAGTNVRILEDLMPQLLAQAPDAVFVLVTNPCDVLTVAAQKISGLPASRIFSSGTVLDTSRLRWLLAERAGVSLASVHASMVGEHGDTEFPVWSGATIGPVPIRNWTADGERI	Bacteria	Actinobacteria	Actinobacteria	Micrococcales	Micrococcaceae	Arthrobacter	Arthrobacter_sp._TB_26	Glycoside Hydrolases	GH	GH4	maltose-6-phosphate glucosidase (EC 3.2.1.122); alpha-glucosidase (EC 3.2.1.20); alpha-galactosidase (EC 3.2.1.22); 6-phospho-beta-glucosidase (EC 3.2.1.86); alpha-glucuronidase (EC 3.2.1.139); alpha-galacturonase (EC 3.2.1.67); palatinase (EC 3.2.1.-)	L-lactate dehydrogenase [Arthrobacter oryzae]	1	WP_120955413.1	CS	-2	0.00764	(Skory, 2000)
																YT	-0.79929
k97_1041441_gene_3	MGDLTPLTGRTLRPHEVYLLAAMYWPYEEISNAVAVAGLESSFRTDAHNTNGEDSRGIWQINVAQGAHPHLSAVNLFDPQVNAYYAYRIWQGSGWRAWYNSARQLHLLLEPPANV	Bacteria	Actinobacteria	Actinobacteria	Micrococcales	Cellulomonadaceae	Cellulomonas	Cellulomonasp._Leaf334	Glycoside Hydrolases	GH	GH23	peptidoglycan lyase (EC 4.2.2.n1) also known in the literature as peptidoglycan lytic transglycosylase	C40 family peptidase [Kibdelosporangium aridum]	0.5283	WP_148107826.1	CS	-0.68815	0.00142	(Bras et al., 2011)
																YT	-2
k97_73675_gene_40	MKNRLPLLIAPLISILLTPAATSQLVTEAAALSNESTISGTQKVNFGKPVNVALLETVQPPLVPMRTMVPTSIAPVVTPSVKPTVIVPGSNNGAKRGLQTSTKTSSKSGQAKPKPKKKSLIIRTCAMPAGAKPNDQIKYVALTFDDGPNPIYTPKVLAILKKEGVHATFCLIGRHAKKYPELVQEIVAEGHKIADHSMNHDEHLDKRSLAKMKAEILGTKELLESIVPGTTVEYYRAPGGNMNNRLRDLVIGWGMKPLGWSVDPKDWQEPGTEQILATVKAQLHSGGVIIMHDAGGDRTETIDALERVIPELKKKGYQFVFPG	Bacteria	Actinobacteria	Actinobacteria	Streptomycetales	Streptomycetaceae	Streptomyces	Streptomycescabrisporus	Carbohydrate Esterases	CE	CE4	chitooligosaccharide deacetylase (EC 3.5.1.-)	polysaccharide deacetylase family protein [Streptomyces rectiverticillatus]	0.5105	WP_179083551.1	CS	-2	3.56602e-05	(Biely, 2012)
																YT	0.24346
k97_507011_gene_2	VNARDPRNTRRVAVGESLTGHSGSEEQPHPWRRYVALGDSFTEGVGDPEPRSSGGLRGWADRLAEELAAGCQDFAYANLAVRGRLLEQILSEQVGPALALEPDLITMSAGGNDMVFHGTDPDKLAGRLEAGVRALTASGATTVVFTGPDWGSTPVLGRNRAKVAVFNENVHAIASRYGAVTADLWSLRQLREPRMWDPDRLHLSPLGHHAVALVVLDALGVKHTLLPLQPMDLPASSWRQARAEDLLWAQKYLIPLAMRQIKPRPRMLRQPKRPGAEPVTGLLVSGHPSSAPKTDS	Bacteria	Actinobacteria	Actinobacteria	Micrococcales	Micrococcaceae	Arthrobacter	Arthrobacter_sp._FB24	Carbohydrate Esterases	CE	CE3	lipolytic enzyme, G-D-S-L family	lipolytic enzyme, G-D-S-L family [Arthrobacter sp. FB24]	0.7132	ABK01473.1	CS	-2	0.00646	(Waters et al., 2011)
																YT	-0.58519
k97_165653_gene_1	METVVWSKPEHERAGTPLLVMLHGYGTDEYRMSKLFGSLPPEFSCAALRGPKVIGDHYGWFLLDYFLTHDFADVIASTNAVFSWIESVKARHSSVSLLGFSQGMAMASTLLRLRPAQFRAVVGLSGFVLDNELLAMSESFTSRPPFFWGRDRDDVVINDAATEHTENWLLRNTALTARTYPGMGHSISKAELVDVSAFLRHYVLR	Bacteria	Actinobacteria	Actinobacteria	Micrococcales	Micrococcaceae	Arthrobacter	Arthrobacter_sp._9MFCol3.1	Carbohydrate Esterases	CE	CE1	phospholipase	phospholipase [Arthrobacter sp. ok909]	0.9512	WP_091250204.1	CS	-2	0.0046	(Altaner et al., 2003)
																YT	-0.57066
k97_749112_gene_5	VLTRLPPATTGVALTFDFCGGVNGNGADLALLSVLRQQHVPATLFLGSRWITANPALAVDLAGDPLFELANHGTSHLPLSVTGRSAYGIRGTRNPAEVYDEIMTNDARLTHLTGRRSRYFRPGTAYLDDVSAAIVRSLGLVPVGFSINGDAGATFPAATVTREISRARAGDIVIAHGNHPGGGTAPGVAHALKVMKDRGDTFLALPRTTNA	Bacteria	Actinobacteria	Actinobacteria	Micrococcales	Micrococcaceae	Arthrobacter	Arthrobacter_sp._135MFCol5.1	Carbohydrate Esterases	CE	CE4	acetyl xylan esterase (EC 3.1.1.72); chitin deacetylase (EC 3.5.1.41); chitooligosaccharide deacetylase (EC 3.5.1.-); peptidoglycan GlcNAc deacetylase (EC 3.5.1.-); peptidoglycan N-acetylmuramic acid deacetylase (EC 3.5.1.-)	peptidoglycan/xylan/chitin deacetylase (PgdA/CDA1 family) [Arthrobacter oryzae]	0.9431	RKR30516.1	CS	-2	0.00243	(Biely, 2012)
																YT	-0.52833
k97_823126_gene_1	AVAGGALAGAVVLFVSEVMLDVFGLPLDADTRVWVVCAFAGVGLAAVSLWRSRWWRKAVAVLAALLFIATAALGINNGYGLNPTLGAMLGINLTKHLTLPQLNPVHRSGLESALWQVWKPPAGMPAVGQSGAVTIPADASGFHARDAFLYLPPAALVANPPDLPIIVMMMGQPGGPEQSKSAVRELDALARQNHGLAPLLLTIDQLGNPYRNPVCVDSPKGNVYTYVTTDVVNYIRKNLNVATDRTQWAVAGYSNGGECALSFAAKRPEIFGSMLSISGELDPVDGSPENTIATIFGGNEAAFIAEKPTTILKAHTYSNELAIFTSGAIDPQYGPQSATAAAAAKAAGMTTQRFVGAGIGHRGDAVTYGLK	Bacteria	Actinobacteria	Actinobacteria	Micrococcales	Micrococcaceae	Arthrobacter	Arthrobacter_sp._Soil736	Carbohydrate Esterases	CE	CE1	esterase	esterase [Arthrobacter oryzae]	0.9757	WP_120950095.1	CS	-2	0.00303	(Andlar et al., 2018)
																YT	-0.62414
k97_70759_gene_1	GPRRHLQRAVPVAVASTFALTVGLWFVSERLWNLWGAPLPLAVYGFISIGILAMILVIPKVMVQRSLWVRMSTPVVAAVVVLASASLVNQDFQYYPTLGSLFEDSGVAIQSLAQFKLQQPSAVRMSPTPTREATWTPPADMPRDGVVIRTSIPATISHLPEAPGYVYLPPAYLGSPRANLPVLVLIHGVPGGSFDWLRGPQIAQFMNGYAHDHKGLAPVVVMPDAGAINAKYPPLCLDSRQGKGATYLTQDVPNWIKKTFGAGTYSSGQWAIGGFSYGGTCAMQLATNYPNVYPTFIDSSGENEPTINQGRSELVRAYFGGNEAAFAKQNALDVLKTRRYTTSAGVVTVGASDSFYRPQGIQVYEAMKQAGMDVQLQEAPGGHAWPAWKYGVYNNMDWL…	Bacteria	Actinobacteria	Actinobacteria	Micrococcales	Micrococcaceae	Arthrobacter	Arthrobacter_sp._ERGS1:01	Carbohydrate Esterases	CE	CE1	S-formylglutathione hydrolase FrmB	S-formylglutathione hydrolase FrmB [Arthrobacter oryzae]	0.9704	RKR30505.1	CS	-2	0.0033	(Altaner et al., 2003)
																YT	-0.67029
k97_126869_gene_22	MELNAGAYKNRLVVMFGFHPDDIDFHAAGLAAWLIEHEAQVIYVVVTSGDAAGKVREREREQIKSALAVGVKKVVFLQRKDGGLKTEYSNGKLDRLVANVIRRLRPSVVVTFSPSNIKTTSWGAEHPDHIYGARSVWESVYPLARSQEVLPWWLFWRKPLAGHKVEEVLWFGDELQEPNDGNCFVEVQNYWSQVEAAMSAHVSQWGDDGCAAAIAKSRARAERAAERWGRRGQVLLEEYHQVKIS	Bacteria	Actinobacteria	Actinobacteria	Streptosporangiales	Streptosporangiaceae	Microbispora	Microbispora_sp._GMKU363	Carbohydrate Esterases	CE	CE14	N-acetyl-1-D-myo-inosityl-2-amino-2-deoxy-α-D-glucopyranoside deacetylase (EC 3.5.1.89)	N-acetylglucosaminyl deacetylase, LmbE family [Ferrithrix thermotolerans DSM 19514]	0.375	SHE51015.1	CS	-2	0.00857	(Ginsburg, 2006)
																YT	-0.91202
k97_759765_gene_2	VTFPAFADTAHPITWPEGHRAAASFTFDVDAESCTIAHDPRSTRRMSLMTHQSYGPKVAVPRILQILERQDIQATFFIPGFTAECYPDVVRRIADGGHEIAHHGYLHEPMQGIDAATEARYLDRGLEALAKAAGVRPAGYRAPWWELNWHSPTLLADRGFLYDSSLLDGDAPYRFSVAEGDPRDLVEIPVDWALDDWEQYAFYPGVTGSGVIESPAKVLEMWTLEAEAHHAAGSCFVLTNHPFISGRPSKAVALEQLMDRVKSLDGMWVTTLEKIARHTRDSVQEIHTHARIAVPEFPDTGARFTAAAVRQPQGTLPLPGRS	Bacteria	Actinobacteria	Actinobacteria	Micrococcales	Micrococcaceae	Arthrobacter	Arthrobacter_sp._131MFCol6.1	Carbohydrate Esterases	CE	CE4	chitooligosaccharide deacetylase (EC 3.5.1.-)	polysaccharide deacetylase [Arthrobacter oryzae]	0.9876	WP_120952651.1	CS	-2	0.00874	(Biely, 2012)
																YT	-0.85494
k97_319028_gene_3	MNYQRIAGDVNAARSLEPGAGHTGANIPAAGPLHPGEQSTASGRPGGRRPQSWSRYVAIGDSFTAGVGDPEPLSPGGMRGWADRIAEELGEGRGEFGYANLAISGMVLRDIIDQQLGAALSLKPDLVTLSAGGNDLVFHRGDPDRMAAALDDAVVTLSAAGATVVLFTGPDWGETAVFGHIRGKVAVFNENIRVIAARHDAVIADLWALRQLSDARMWDPDRLHFSPLGHHTIAAMVLDTLSVPHRLQPLVPKPMPPGNWRETRASDLAWIAHYMLPWMVSRIRPRADPLPRQAKRPLPGPPPGFAGPGSTPLVRPGSVG	Bacteria	Actinobacteria	Actinobacteria	Micrococcales	Micrococcaceae	Arthrobacter	Arthrobacter_sp._9MFCol3.1	Carbohydrate Esterases	CE	CE3	acetyl xylan esterase (EC 3.1.1.72)	Lysophospholipase L1 [Arthrobacter sp. ok362]	0.8531	SDL44163.1	CS	-2	0.00476	(Correia et al., 2008)
																YT	-0.80678
k97_548979_gene_3	MSTATIAPGLTAVGTNQLFVETTGAGPDVVLVHGLGGTTSFYEPLVASLAERFRVTRYDFTGHGRSPRAGELTLESLTAELALIIESQTASGRAHLVGHSMGTLIVQQLASTRPDLVQEIVLLGPVREQAQAAKDATRARATLVREKGMAAVADTVAHAATADHAAIGNPLVRPFVRELLLGQDPEAYAQACEALAAARNPDLTTIRSKVLLLTGSEDKVSTPDSNEAMAAELDSAELLVAPGTGHWTVPEAPDFVTAAVLDFLTSTTLKKDTKNTCACSNASPGCQSRRQQSITMQIRKAP	Bacteria	Actinobacteria	Actinobacteria	Micrococcales	Micrococcaceae	Arthrobacter	Arthrobacter_sp._135MFCol5.1	Carbohydrate Esterases	CE	CE1	S-formylglutathione hydrolase (EC 3.1.2.12)	alpha/beta fold hydrolase [Arthrobacter sp. 9E14]	0.9139	WP_104189230.1	CS	-2	0.00677	(Altaner et al., 2003)
																YT	-0.83505
k97_30585_gene_1	APAAPTGVTATAGDASATVAWTAPANGGSAITSYTVTPHTGTTTLAPVTIAGTPPATGATITGLTNGTTYTFTVTATNAVGTSPASAASNPVSPAGTTGGTTITNGGFESGLTAWSTGGVRAPVASTTAHTGTRSALLGLASGTEPLGDSSLSQTITVPATGTSTLSFWYQPHTTDDTCTGTACRYDWMEAQIRSTTGAVLGSIFKLCNNNGTWTQVTADLTAYKGQTITLWFNTHLDGASPADDTWMYLDDATLTNS	Bacteria	Actinobacteria	Actinobacteria	Micrococcales	Micrococcaceae	Arthrobacter	Arthrobacter_sp._MA-N2	Carbohydrate-Binding Modules	CBM	CBM61	Modules of approx. 150 residues found appended to GH16, GH30, GH31, GH43, GH53 and GH66 catalytic domains	fibronectin type III domain-containing protein [Arthrobacter sp. AZCC_0090]	0.8207	WP_184740049.1	CS	-2	0.00343	(Gharechahi and Salekdeh, 2018)
																YT	-0.52398
k97_73657_gene_7	MLPGGDATSLAAKAMQMAQAQVSPIIQLIMRMPGHIGLMSSAFEAFANFFTHHAELIGGLDPSLLGAAAHGDIGAQLADAAPIGGEHMALDLNILPHDAPILHDLSLHDGLSESAVTAEAGGSFDLSYVNEHLFSHESLNVSGSVDLAKPQYEGLSFNDPHGEVISGPSMSHASPATHLADDKSLMLEKGFGLNHAGHSSTSLASSSATSQPVAPVSISASSNTLPSNLHVGSSAFGSAPSAQAAVGNLNTATADSGSLSNALGGAGGDSGAFGPSGAISDKLGGQQLLAMNKPDTGAYTGGSSEYGANFIKQQPSGTPTEGLKAKELTLESVKDSVKGAHKLDTPTHHSSHSDVADKISNSSHEVAKHSANHTAAHSAHKVASAAKPAASSGTASNAA…	Bacteria	Actinobacteria	Actinobacteria	Propionibacteriales	Nocardioidaceae	Nocardioides	Nocardioidesp._CF8	Carbohydrate-Binding Modules	CBM	CBM50	Modules of approx. 50 residues found attached to various enzymes from families GH18, GH19, GH23, GH24, GH25 and GH73	LysM peptidoglycan-binding domain-containing protein [Candidatus Melainabacteria bacterium]	0.3748	RTL44085.1	CS	-1.75985	0.000207811	(Gharechahi and Salekdeh, 2018)
																YT	-0.00637
k97_1112356_gene_1	VLSGTPTTGGTSTFAVTATNGVSPDAVTGSLTITVATGGTTITNGGFESGLTAWSTGGVRAPVASTTAHTGTGSALLGLASGTEPLGDSSLSQTITIPATGTSTLSFWDQPHTTDYTCTGTACRYDWMEAQIRSTTGAVLGSIFKLC	Bacteria	Actinobacteria	Actinobacteria	Micrococcales	Micrococcaceae	Arthrobacter	Arthrobacter_sp._MA-N2	Carbohydrate-Binding Modules	CBM	CBM16	Carbohydrate-binding module 16. Binding to cellulose and glucomannan demonstrated	fibronectin type III domain-containing protein [Arthrobacter sp. AZCC_0090]	0.75	WP_184736022.1	CS	-2	0.01394	(Gharechahi and Salekdeh, 2018)
																YT	-0.84891
k97_572252_gene_7	MSAASAVHGTFVRSVKDHRGSAGPSRAAQHDGFAQHDSAAQHDGDVAYGAAGRGAPGGYGNVYSINAARRGSVSTPAPETVTAINLVGRQGKSGLEKQSPLRLTRRGRFVFFGVPLILLAAFLLSLSGFLNAPAKAADSADQLSLTPTVSVTVQPGESLWAIAGSVAPGRDPRDVVADIVQLNNLDAARVMPGQQLFVPAK	Bacteria	Actinobacteria	Actinobacteria	Micrococcales	Micrococcaceae	Arthrobacter	Arthrobacter_sp._131MFCol6.1	Carbohydrate-Binding Modules	CBM	CBM50	Modules of approx. 50 residues found attached to various enzymes from families GH18, GH19, GH23, GH24, GH25 and GH73	LysM domain-containing protein [Arthrobacter oryzae]	0.8507	RKR19687.1	CS	-2	0.00858	(Gharechahi and Salekdeh, 2018)
																YT	-0.81169
k97_178430_gene_23	MGGDVLKPTDTAHQMAEVGQHIQTQLNTAMDVRAAHQFISPTGGEAHLPNLGFGGDHAALQSVVPGAEQHAMAAAQQVGNQAISPIIQMIMKMPGHIGLMSSFFECLASFFTPVQDMLNGLDISELMSHADAAAHAVGGGEHLGLDISLIPDDAPVFTMDDGGGGFAELLPKDGITGLHNGMDLKFNPSEPLEGGNNALYTSGAPDGAAQFEQTADAVENATVHVKDGVVTNYLALDNSQPFFHSMGNISNNFSSSQVVAQAPAVPTTPTIHPLTHQIAPHHPVLPKAEAGAAGEQATSLPERMTTLPEHSSLPEHTTSMPDHTSTPAQMNLPEHTSMPEKMSLPAHPSPVHQQPIFEHSAAAQPAAASDHSNMFGHPRTEHSIDQTTAPEQQAPGTDA…	Bacteria	Actinobacteria	Actinobacteria	Propionibacteriales	Propionibacteriaceae	Propionibacterium	Propionibacterium_propionicum	Carbohydrate-Binding Modules	CBM	CBM50	Modules of approx. 50 residues found attached to various enzymes from families GH18, GH19, GH23, GH24, GH25 and GH73	LysM domain-containing protein [Candidatus Melainabacteria bacterium]	0.5544	RTL39678.1	CS	-1.449	0.06149	(Gharechahi and Salekdeh, 2018)
																YT	-0.57251
k97_30188_gene_1	NITYNTANFTITPLPQDMIYDDENAGWTYSNGWVGWSTPGPYLETLHYSYEAGATAELAFSGRQLKLSYAIGAGGGQVEVYVDEVKITTLNQNSADWYWQRSWTSDLLGEGSHTLRLVLTSGSFLTLDAVEVFVNPIILSNGVHDDALVWTYNGNWTPWEISGPYADTLHYSYNVGDSAQVAFTGKQIRLRYFASPMSGVMDVYVDGNKVASLDQSSPFWDWQRSWTSDLLGAGTHNLRLVYASVNGGVGFTSVDAIEVIETPAVLTEGTYDDGHAAMSYTGLWGNMTGVSGPYTDTLHYSYYVGDSLQVAFSGRQFKLRYLTGTNAGVVDVYVDGNKVATLDQSSPSWGWQKNWTSDLLPAGIHNLRLVYASGVESFISLDAIEVIAAPVVLGAGTYD…	Bacteria	Actinobacteria	Actinobacteria	Micrococcales	Microbacteriaceae	Rathayibacter	Rathayibacter_sp._Leaf299	Carbohydrate-Binding Modules	CBM	CBM6	Modules of approx. 120 residues	fibronectin type III domain-containing protein [Chloroflexi bacterium]	0.3539	RPJ28823.1	CS	-0.35267	0.000253274	(Gharechahi and Salekdeh, 2018)
																YT	-2
k97_941196_gene_1	NITYNTANFTITPLPQDMIYDDENAGWTYSNGWVGWSTPGPYLETLHYSYEAGATAELAFSGRQLKLSYAIGAGGGQVEVYVDEVKITTLNQNSADWYWQRSWTSDLLGEGSHTLRLVLTSGSFLTLDAVEVFVNPIILSNGVHDDALVWTYNGNWTPWEISGPYADTLHYSYNVGDSAQVAFTGKQIRLRYFASPMSGVMDVYVDGNKVASLDQSSPFWDWQRSWTSDLLGAGTHNLRLVYASVNGGVGFTSVDAIEVIETPAVLTEGTYDDGHAAMSYTGLWGNMTGVSGPYTDTLHYSYYVGDSLQVAFSGRQFKLRYLTGTNAGVVDVYVDGNKVATLDQSSPSWGWQKNWTSDLLPAGIHNLRLVYASGVESFISLDAIEVIAAPVVLGAGTYD…	Bacteria	Actinobacteria	Actinobacteria	Micrococcales	Micrococcaceae	Pseudarthrobacter	Pseudarthrobacter_phenanthrenivorans	Carbohydrate-Binding Modules	CBM	CBM50	Modules of approx. 50 residues found attached to various enzymes from families GH18, GH19, GH23, GH24, GH25 and GH73	fibronectin type III domain-containing protein [Chloroflexi bacterium]	0.3539	RPJ28823.1	CS	-1.91171	0.0339	(Gharechahi and Salekdeh, 2018)
																YT	-0.97208
k97_558368_gene_1	TGSTVSHVYSTPGTYTVTLTVEDGNGNSDSKSVLITVTQPQRPPVASFTANPTGGDAPLNVEFDGTASSDPDGDPLSFAWNFGDEKTGTGSTVSHVYSTPGTYTVTLTVEDGNGNSDS	Bacteria	Actinobacteria	Actinobacteria	Micrococcales	Cellulomonadaceae	Cellulomonas	Cellulomonasp._Root485	Carbohydrate-Binding Modules	CBM	CBM44	The C-terminal CBM44 module of the Clostridium thermocellum enzyme has been demonstrated to bind equally well cellulose and xylogluca	PKD domain-containing protein [Chitinivibrionales bacterium]	0.6154	MBD3343767.1	CS	-0.51929	0.000981463	(Gharechahi and Salekdeh, 2018)
																YT	-2
k97_667148_gene_3	VSHPIDVGSVLGGRYKVTATVLTSHDQDLVLDGVDQVLNRPVSILVAGPGNADQVARSAREVATGERPGSVQILDLGVSESTTYLITNHTSAADLLDLVVSSNPPYVEPFFTDTLGSEIFGQARSSEPETYDGLYDDEEVDAGYIDYGHAQQAGGPQVSPSAPPAGVPSRPASAPAAGAGAAAGAAAAGAGAAAGAAKAPKAPRTAPQEAARREPTAPQPVQESMAPRAAGTAAPQPATAAAPKVSLWSDDDYSGNDQRRGEDHEGGAAGAAGLAAGGYAADRAPGNFPASARASVDEDGNGDEYDDEYDDEPSREPRSMRWLVGALLAAVLVVGLVFAVTNLGSLFKSNPQTTAATSPSSSAPKQSTGQPSGQPSSTASQAPAAGPPAIQDVTRLGNF…	Bacteria	Actinobacteria	Actinobacteria	Micrococcales	Micrococcaceae	Arthrobacter	Arthrobacter_sp._9MFCol3.1	Carbohydrate-Binding Modules	CBM	CBM32	Binding to galactose and lactose has been demonstrated for the module of Micromonospora viridifaciens sialidase	ABC transporter substrate-binding protein [Arthrobacter sp. ok362]	0.8216	WP_091560722.1	CS	-2	0.01264	(Gharechahi and Salekdeh, 2018)
																YT	-0.94048
k97_474515_gene_1	VSHPIDVGSVLGGRYKVTATVLTSHDQDLVLDGVDQVLNRPVSILVAGPGNADQVARSAREVATGERPGSVQILDLGVSESTTYLITNHTSAADLLDLVVSSNPPYVEPFFTDTLGSEIFGQARSSEPETYDGLYDDEEVDAGYIDYGHAQQAGGPQVSPSAPPAGVPSRPASAPAAGAGAAAGAAAAGAGAAAGAAKAPKAPRTAPQEAARREPTAPQPVQESMAPRAAGTAAPQPATAAAPKVSLWSDDDYSGNDQRRGEDHEGGAAGAAGLAAGGYAADRAPGNFPASARASVDEDGNGDEYDDEYDDEPSREPRSMRWLVGALLAAVLVVGLVFAVTNLGSLFKSNPQTTAATSPSSSAPKQSTGQPSGQPSSTASQAPAAGPPAIQDVTRLGNF…	Bacteria	Actinobacteria	Actinobacteria	Propionibacteriales	Nocardioidaceae	Nocardioides	Nocardioidesp._JS614	Carbohydrate-Binding Modules	CBM	CBM50	Modules of approx. 50 residues found attached to various enzymes from families GH18, GH19, GH23, GH24, GH25 and GH73	ABC transporter substrate-binding protein [Arthrobacter sp. ok362]	0.8216	WP_091560722.1	CS	-1.94844	8.33459e-05	(Gharechahi and Salekdeh, 2018)
																YT	-0.35329
k97_164827_gene_2	MPALECMKIGIPVVSTDNDGINEFAFDGVNVLLAATNNTADLHQKLRSVLTDYDLYLKLKAGGLKTNKPYSWSYCLSLFNDALSDIERTHNRPAPDTPAPDTPAPDTPAPDTPAPDRPAHDKPAHDRPAHDKPAVFDKQVLEQLLRELEEEGLYTPRDTYSMLASVLRNVDDLCEKLSAKSINAEQTLTAARVLRAEIKPFIQEENVESYAAFRAPYDFCGLLIGMIADNDFVEKASLMSQRRLSNVSSRTTRAAT	Bacteria	Actinobacteria	Actinobacteria	Frankiales	Frankiaceae	Frankia	Frankia_sp._CcI3	Glycosyl Transferases	GT	GT4	sucrose synthase (EC 2.4.1.13); sucrose-phosphate synthase (EC 2.4.1.14); alpha-glucosyltransferase (EC 2.4.1.52); lipopolysaccharide N-acetylglucosaminyltransferase (EC 2.4.1.56); phosphatidylinositol alpha-mannosyltransferase (EC 2.4.1.57); GDP-Man: Man1GlcNAc2-PP-dolichol alpha-1,3-mannosyltransferase (EC 2.4.1.132); GDP-Man: Man3GlcNAc2-PP-dolichol/Man4GlcNAc2-PP-dolichol alpha-1,2-mannosyltr…	glycosyltransferase family 4 protein [Candidatus Melainabacteria bacterium]	0.3292	MBI2809742.1	CS	-1.26577	0.00264	(Jose et al., 2017)
																YT	0.648306
k97_77869_gene_28	MDAGDIYGKSAFARFGAQKLLEVADGVTACSNYVLTDAKNRFAFESPVEKVVFNGVDLNEKSVPIPLVLPKKFVFGVGRLVENKGFDDLIAAYDKLRAVVPDVDLVIAGAGPYADKLKELCVDRNLNDRVHFVGRQDRASVSDLFSKCLFFVLPSHFEPFGIVCLESMRAGKAVIASDIGGPPEFIKNNETGLLFEPRSIESLFEKMLALCSDDKLRETLGKNAKAMSKNFGWTEISKSYEALYEQI	Bacteria	Actinobacteria	Actinobacteria	Micrococcales	Promicromonosporaceae	Cellulosimicrobium	Cellulosimicrobium_sp._I38E	Glycosyl Transferases	GT	GT4	sucrose synthase (EC 2.4.1.13); sucrose-phosphate synthase (EC 2.4.1.14); alpha-glucosyltransferase (EC 2.4.1.52); lipopolysaccharide N-acetylglucosaminyltransferase (EC 2.4.1.56); phosphatidylinositol alpha-mannosyltransferase (EC 2.4.1.57); GDP-Man: Man1GlcNAc2-PP-dolichol alpha-1,3-mannosyltransferase (EC 2.4.1.132); GDP-Man: Man3GlcNAc2-PP-dolichol/Man4GlcNAc2-PP-dolichol alpha-1,2-mannosyltr…	glycosyltransferase family 1 protein [Candidatus Melainabacteria bacterium]	0.5202	RTL45819.1	CS	-1.21841	0.00994	(Jose et al., 2017)
																YT	0.46771
k97_77869_gene_26	MVQQITELPSSPQDISRKKILLWVYSGADVQGGHRVQIERTNQHLQELGWDSDFVFGKHAEVSDYDLIHGYALPPDVVLAIKSKGKPVALSTIHWSAFYVYPEYRKHQHFLNYLRRIKRSLKSTFTGAPSHKFPEHVRLRKLAFEAADVLLPNSEAEKQSIISELDVHTPSYVVPNGAETEIFGVDVPYNQRQPSLIYAGRFEPHKNQLGAIRVAKAVNVPLTLVGSMHPHHQEYYRRCEIEAQKAKNIRIVKNCTQQELRKLYNQATVHILPSYFETTGLVTIEALLCGCNAVSTGRGFASDYFGNSIEYCDPEDFQSIVRAVKIALSKPPDMSLIEKMRELFTWRRAGEVTGSVYNVVLQQTESHRSATGSRTN	Bacteria	Actinobacteria	Actinobacteria	Micrococcales	Intrasporangiaceae	Janibacter	Janibacter_sp._Soil728	Glycosyl Transferases	GT	GT4	sucrose synthase (EC 2.4.1.13); sucrose-phosphate synthase (EC 2.4.1.14); alpha-glucosyltransferase (EC 2.4.1.52); lipopolysaccharide N-acetylglucosaminyltransferase (EC 2.4.1.56); phosphatidylinositol alpha-mannosyltransferase (EC 2.4.1.57); GDP-Man: Man1GlcNAc2-PP-dolichol alpha-1,3-mannosyltransferase (EC 2.4.1.132); GDP-Man: Man3GlcNAc2-PP-dolichol/Man4GlcNAc2-PP-dolichol alpha-1,2-mannosyltr…	glycosyltransferase family 1 protein [Candidatus Melainabacteria bacterium]	0.4302	RTL45815.1	CS	-1.16955	0.01351	(Jose et al., 2017)
																YT	0.385715
k97_717851_gene_3	VISGALFRRKSSPRVSCMNDLTTPDGRKIRVSVCMATYRGAGFVDEQVASILAELGVDDELIIVDDASPDDTASIIARIPDPRIRIVRSSVNRGYVRTFEKAVGLSRGDYIFLSDQDDVWIPGRVDLMLAALAESQVVASNFEMLGAGSRPRIPRLKSSDSRRHAANLFAILIGYRAYYGCGMAFRREAARCFTPIPAYVRESHDLWLAICGNVAGSISHLDESTLYRRIHESNQTPAGWRSLPKIVAARLMLLRLMAEAVRRTHRGV	Bacteria	Actinobacteria	Actinobacteria	Micrococcales	Micrococcaceae	Arthrobacter	Arthrobacter_sp._131MFCol6.1	Glycosyl Transferases	GT	GT2	cellulose synthase (EC 2.4.1.12); chitin synthase (EC 2.4.1.16); dolichyl-phosphate beta-D-mannosyltransferase (EC 2.4.1.83); dolichyl-phosphate beta-glucosyltransferase (EC 2.4.1.117); N-acetylglucosaminyltransferase (EC 2.4.1.-); N-acetylgalactosaminyltransferase (EC 2.4.1.-); hyaluronan synthase (EC 2.4.1.212); chitin oligosaccharide synthase (EC 2.4.1.-); beta-1,3-glucan synthase (EC 2.4.1.34…	glycosyltransferase family 2 protein [Arthrobacter sp. 131MFCol6.1]	0.8248	WP_155846914.1	CS	-1.93049	0.00275	(Jose et al., 2017)
																YT	-0.283
k97_472811_gene_1	NLEILWVSPPYDLSHEPTRFDPRALKISRDPETPGLMVFKPLKLLPNVLGRKINNFFMQRQLESVLRQAGWSVFDLWINDQKARNYLPRGTVRKSVYDVTDDWTQFDQPPRVKQAVIADDAYLLDTVDETIVCSEWLYRKNAIGNRKVHLIANGVDANRYSPDALSPLRKPEEFKNLSKIAGYVGTLHSERLDLDLIEEIARIAPDVNFAFIGPNCLTDEQTEKLKRHKNIILSGPIDYKLLPSYMKCIDVFMTPHKVSPFTESLDPLKLYEYMSTGKPIVSTPCSGFRDLPELVFVEADAAQFAHAICTAIESEDTKGEQRIKWAANQTWQNRVDDVVSVLSW	Bacteria	Actinobacteria	Actinobacteria	Micrococcales	Microbacteriaceae	Humibacter	Humibacter_albus	Glycosyl Transferases	GT	GT4	sucrose synthase (EC 2.4.1.13); sucrose-phosphate synthase (EC 2.4.1.14); alpha-glucosyltransferase (EC 2.4.1.52); lipopolysaccharide N-acetylglucosaminyltransferase (EC 2.4.1.56); phosphatidylinositol alpha-mannosyltransferase (EC 2.4.1.57); GDP-Man: Man1GlcNAc2-PP-dolichol alpha-1,3-mannosyltransferase (EC 2.4.1.132); GDP-Man: Man3GlcNAc2-PP-dolichol/Man4GlcNAc2-PP-dolichol alpha-1,2-mannosyltr…	glycosyltransferase [Candidatus Melainabacteria bacterium]	0.4418	MBI2810501.1	CS	-1.3302	0.00686	(Jose et al., 2017)
																YT	0.185285
k97_28979_gene_8	MGIPLLYNSYAASANAQLIPISPAAYFDSDKTLQEKLKQAIQNGVFRGEETNISNDHKQWWKNAHATMFRTCDVREDVSSEQPLVSICLAHYNRPKLLQLALQSLDRQTYTNIEVIVGDDGSDGPGIQQELDKLQEKYQHRGWKILRLPHRNVGITRTSAATEAKGEYLLFMDDDNIARSDEVTTLVEVSLRTAADIVTSAFDAFEDKNDEPDDKPLYRKIFLGNAVECGLTENVFGDANALIKRSLFFKLHGFDDEPAVAWQDWDFFARAVLSGAHLEAVPEPLYFYRTSETSMNKTSSEWRSAQSIIGQYKKALPRQFGAIPELLFGLSRMSPQLVPSAAIEAPEQANISDEPRPPIKTVRTEPISTIRPHPEKTENENRSAKDLPKPPLGETLANL…	Bacteria	Actinobacteria	Actinobacteria	Micrococcales	Cellulomonadaceae	Cellulomonas	Cellulomonasp._URHE0023	Glycosyl Transferases	GT	GT2	cellulose synthase (EC 2.4.1.12); chitin synthase (EC 2.4.1.16); dolichyl-phosphate beta-D-mannosyltransferase (EC 2.4.1.83); dolichyl-phosphate beta-glucosyltransferase (EC 2.4.1.117); N-acetylglucosaminyltransferase (EC 2.4.1.-); N-acetylgalactosaminyltransferase (EC 2.4.1.-); hyaluronan synthase (EC 2.4.1.212); chitin oligosaccharide synthase (EC 2.4.1.-); beta-1,3-glucan synthase (EC 2.4.1.34…	hypothetical protein [Nocardioides cavernae]	0.3183	WP_191196503.1	CS	-1.77623	0.000101097	(Jose et al., 2017)
																YT	0.143696
k97_94891_gene_8	LSFYFASFSEGLGDLLIGLPALKSLICTGAPTYLIIRSPKQEQVAELVPGLAGAIREPEFLSRKLSPGDVFINLRDHPLPRDNMFGADCFFEQFGRISIVESLKRICEDLIVRDLGIPVDYRYEPFPYKRNEQAYGKVILVPGSAGRYKCWPAENWLDVRSRLKERGLDSVVVGQPERSSEVAEVLSLGFPHLETPTFATAIDVISSAHSVISVDTGLMHLAVQQQIPTVALHQFRSIFARVEESCCRPIFAVDCIPECLTWMDVHPGSVLFEKFEWREFLPCHGQENCRKIAEISVDTVLENFDDLVKVPAL	Bacteria	Actinobacteria	Actinobacteria	Streptomycetales	Streptomycetaceae	Streptomyces	Streptomycemutabilis	Glycosyl Transferases	GT	GT9	lipopolysaccharide N-acetylglucosaminyltransferase (EC 2.4.1.56); heptosyltransferase (EC 2.4.-.-).	glycosyltransferase family 9 protein [Actinobacteria bacterium]	0.4074	TML12994.1	CS	-2	7.31092e-06	(Qi et al., 2019)
																YT	0.221184
k97_453480_gene_1	VTDESNFAAKGVTGVVTAFRPTAALVDNVESLLDQVDAVVVVDDGGGPGFETVFAALAAGGADVVHLPENSGIGAALNAGVRTARQRGNPDYVLTVDQDSLLPAGYVQALRGAAAEARAAGVEPGLVSPSRIHGNPVLRAGTRNGVALGREPIQSGLLVPVGTLEAIGGFWEELFIDLVDTEYYYRALHAGLPTVLAAAEFEHSLGTMVDARIFGRAVAKCGHPVQVRTAATWRYYYIFRNRLLT	Bacteria	Actinobacteria	Actinobacteria	Micrococcales	Micrococcaceae	Arthrobacter	Arthrobacter_sp._131MFCol6.1	Glycosyl Transferases	GT	GT2	cellulose synthase (EC 2.4.1.12); chitin synthase (EC 2.4.1.16); dolichyl-phosphate beta-D-mannosyltransferase (EC 2.4.1.83); dolichyl-phosphate beta-glucosyltransferase (EC 2.4.1.117); N-acetylglucosaminyltransferase (EC 2.4.1.-); N-acetylgalactosaminyltransferase (EC 2.4.1.-); hyaluronan synthase (EC 2.4.1.212); chitin oligosaccharide synthase (EC 2.4.1.-); beta-1,3-glucan synthase (EC 2.4.1.34…	glycosyltransferase [Arthrobacter sp. 49Tsu3.1M3]	0.8523	WP_079553083.1	CS	-2	0.0017	(Jose et al., 2017)
																YT	-0.46418
k97_218036_gene_2	MEVHDSIRVLVIMPAWNEAESVGNTVREVIGVGRSYDVLVVNDGSKDATAAVAKEAGATVLTLPFNLGVGGAMRAGFKYAQRLGYRRVIQVDADGQHDPRNIHEVLAGLEHADISIGARFADHGDYTVSGPRRWAMQLLAKVISGLAKTRLTDVTSGFRAANERAINQYLDHYPAEYLGDTIDSLVVAIRSGCRVTQVPVEMRPRQGGTPSHNPVSTAVYLGRSVFALMLALTRRRSTISGPAMAPGRAV	Bacteria	Actinobacteria	Actinobacteria	Micrococcales	Micrococcaceae	Arthrobacter	unclassified_g_Arthrobacter	Glycosyl Transferases	GT	GT2	cellulose synthase (EC 2.4.1.12); chitin synthase (EC 2.4.1.16); dolichyl-phosphate beta-D-mannosyltransferase (EC 2.4.1.83); dolichyl-phosphate beta-glucosyltransferase (EC 2.4.1.117); N-acetylglucosaminyltransferase (EC 2.4.1.-); N-acetylgalactosaminyltransferase (EC 2.4.1.-); hyaluronan synthase (EC 2.4.1.212); chitin oligosaccharide synthase (EC 2.4.1.-); beta-1,3-glucan synthase (EC 2.4.1.34…	glycosyltransferase family 2 protein [Arthrobacter sp. JH1-1]	0.8722	WP_133205491.1	CS	-2	0.00276	(Jose et al., 2017)
																YT	-0.48595
k97_218036_gene_3	VAERHQRRIAAVIAAFNPDDDLISNVAAIRAQVDEVVVVDDCSSASAAAIFTRLQQQGIKVLAMPRNSGIAAALNHGVEVLEATTSPEFVLTFDQDSLPVAGYVENALASYERGTAAGRRVAFVSAESFSGYRVPALGKADGLTEAFDPMQSGFFIPSSTFAAIGKFEAGFFIDCVDSEFTARANDAGYCVLIGAGCAVEHRLGARIPASVLGRTLRFRGSDLSFNYYSPLRMYYIVRNGTTLVKRYWRRNPEWILRRFVAEAKAQLLRFAFSPDRRNLMVAAWQGFVDSSRGLDGRISNELLNRIGAR	Bacteria	Actinobacteria	Actinobacteria	Micrococcales	Micrococcaceae	Arthrobacter	Arthrobacter_sp._Hiyo8	Glycosyl Transferases	GT	GT2	cellulose synthase (EC 2.4.1.12); chitin synthase (EC 2.4.1.16); dolichyl-phosphate beta-D-mannosyltransferase (EC 2.4.1.83); dolichyl-phosphate beta-glucosyltransferase (EC 2.4.1.117); N-acetylglucosaminyltransferase (EC 2.4.1.-); N-acetylgalactosaminyltransferase (EC 2.4.1.-); hyaluronan synthase (EC 2.4.1.212); chitin oligosaccharide synthase (EC 2.4.1.-); beta-1,3-glucan synthase (EC 2.4.1.34…	glycosyltransferase [Arthrobacter oryzae]	0.7484	RNL57100.1	CS	-2	0.0012	(Jose et al., 2017)
																YT	-0.40469
k97_145896_gene_2	MRKLKAISTVGTLGMLVAGSLVFGSAQAATAATCLPAPTNSYPGTVVVATGFESGGFCGLVPKVSGTGTAAVTSSKYYAGTHSVKLHVTTDIGSVANLSSPTFASGTKTSYSEGWFNITVAGVSGNDVPYFRFFSGSTRVADIYRYNSNGQLWLRVTAPNGTFVYTKLISSSITLSAWHHVIMRVTANGAASTVQVWFDGVQRYSSTSVNMLGSSLSKVQLGAEHDQQKGDEYIDHLVIKSS	Bacteria	Actinobacteria	Actinobacteria	Micrococcales	Micrococcaceae	Arthrobacter	Arthrobacter_sp._I3	Polysaccharide Lyases	PL	PL14	alginate lyase (EC 4.2.2.3); exo-oligoalginate lyase (EC 4.2.2.-); beta-1,4-glucuronan lyase (EC 4.2.2.14)	VCBS repeat-containing protein [Arthrobacter globiformis]	0.6103	WP_003803966.1	CS	-2	0.00837	(Manns et al., 2016)
																YT	-0.9969
k97_817931_gene_2	MKVFKIALLALGLALPLVSGCGSQSQNGTILFSDDFNTLDKKKWTLELPDPATSATIISGPGDSGSVIRFILNKSDQNIADSRRAEIAQPAEAPLQERWYAFKTYLLDYETDTKSAEVLAQWHGTSDPGEPWTVPSLRLMTFNKKWTLGRHYYDPVNNTNVSIEENLGIDYEVNTWTSWVFHIRWGWLPSHRPLLEIYKDGVLVYTRPGASNTTNDQVGVFFKIGIYKSDWAEGRDSDVKTSRIVYHDAVRIGDRYCKLSDFRN	Bacteria	Actinobacteria	Actinobacteria	Streptosporangiales	Streptosporangiaceae	Planomonospora	Planomonospora_sphaerica	Polysaccharide Lyases	PL	PL20	endo-beta-1,4-glucuronan lyase (EC 4.2.2.14)	polysaccharide lyase [Bacillus sp. FJAT-27225]	0.4093	WP_066199065.1	CS	-2	0.32818	(Gong et al., 2015)
																YT	-1.74688
k97_113852_gene_5	MIRRLSAALRQMSLPWMLVAALSALLLIAVTALAGVVLTQQPPVAASAPATAPAANPAPAESIAPAPVPSPATTSTIKSKKKSTSGDDPMSQMALDARPGQGPLPSDQEVTCPPATVRVATAEQLNAALDGAKPGDVIGLADGTYSGNFSAKASGTAGNRIFLCGSRNAVLDAGDTNNGYVFHLDGASYWVLSGFTVQDGQKGIVTDSSSGSVIEHLTVTNLGDEGIHLRRNSSSNLVLGNTVTDTGNKSEKFGEGIYVGTAVSNWCTYSDCKADASNYNIIAGNNISNTTSENIDIKEGTVGGIIRNNHFDGTGMTAATAWINLKGNAWTVDANEGHHSPQDGYQTHNILDEWGDHNVFSRNTGSVDGSGYAFALRPTMNNIIACSNTLSGADSGLSN…	Bacteria	Actinobacteria	Actinobacteria	Micrococcales	Micrococcaceae	Arthrobacter	Arthrobacter_sp._L77	Polysaccharide Lyases	PL	PL9	pectate lyase (EC 4.2.2.2); exopolygalacturonate lyase (EC 4.2.2.9); thiopeptidoglycan lyase (EC 4.2.2.-).	right-handed parallel beta-helix repeat-containing protein [Microbacterium sp. SLBN-158]	0.5651	WP_141885142.1	CS	-2	0.03686	(Wang et al., 2016)
																YT	-1.27265
k97_198593_gene_3	MGDSMTVKNWLLLCLVLWSVSFYFLEKANAAGNSYYLSTTGSNSNSGTSTGSAWATLNYACQQLHAGDILYVMPGTYTDDTSGSQRGVMVSSGTEGNPIIIMAYDSGNKPRFAGISDAQGRWQGTGITIANKSYVEIRNLSITGYYINIDISSSYQIRIDSCEIFGNGTDSETNVTHQQVLRLAKNSNVVITNNKIHTICNGNNLINLSGDRDNPTHNITISNNEIYDVSKHNAINIMNTINIATNTFQRNIYNITITGNRIHDVDKGVINCGSAPMVTNSSSIQDSYVADNIVYDSGRGILLTAVNTTFYNNTVYNIATVAPLGSHQALGTMINCLYDSNDADIVFVGGVEN	Bacteria	Actinobacteria	Actinobacteria	Streptomycetales	Streptomycetaceae	Streptomyces	unclassified_g_Streptomyces	Polysaccharide Lyases	PL	PL9_2	PL9's subfamily	Right handed beta helix region [uncultured archaeon]	0.3438	VVB59740.1	CS	-0.663	3.9392e-05	(Wang et al., 2016)
																YT	-2
k97_114320_gene_1	MKVIKIALLVLGLALPLISGCGGQSQSGTILFSDDFNTVSSSKWALELPTPGTSATIVSNPSGSGTAIRFILNKSDKNIAGSRRAEIAQPAEAPLQERWYAFKIFLPSDYQTDPKSAEVLAQWHGTSDQGEPWTVPSLRLMTSNGKWTIGRHYYDPVNNANVSIEEYLGIPYAVNTWTSWVFHIRWGWLPSHRPLLEIYKDGKLVYTRPGASNTTNDQVGVFFKIGIYKSDWAENSNSVLESRTVYHDAVQIGDRNCKLSDF	Bacteria	Actinobacteria	Actinobacteria	Streptosporangiales	Streptosporangiaceae	Planomonospora	Planomonospora_sphaerica	Polysaccharide Lyases	PL	PL20	endo-beta-1,4-glucuronan lyase (EC 4.2.2.14)	heparin lyase I family protein [Planomonospora sphaerica]	0.4396	WP_153054167.1	CS	-2	0.02278	(Gong et al., 2015)
																YT	-1.24793
k97_487748_gene_2	MAPEFCCRQKVDRRLSAGVELFTLTPAQLFVKFRKSITGVRSNKTILGIGKDAKILKSGFSIYSGDGENAPQEKAVKNIIIQNLTFEAAPDDAINIQGGSHHIWVDHCTFTDGSSGPLSEENADGQLDFKRGSDYLTVSYCLFTNHNKMSLVGHSNSNGTIDKGFLRATYDHNFFNDLGGSASSRHPRVRLGIVHVLNCFIQGVGMDRNTEGVVSQCEAKVFIEGCHYRFAKWGGSVNEHTSGSETDGLLVE	Bacteria	Actinobacteria	Actinobacteria	Streptomycetales	Streptomycetaceae	Streptomyces	Streptomycesp._SBT349	Polysaccharide Lyases	PL	PL1	pectate lyase (EC 4.2.2.2); exo-pectate lyase (EC 4.2.2.9); pectin lyase (EC 4.2.2.10).	pectate lyase [Streptosporangiales bacterium]	0.4555	MQA85888.1	CS	-0.99604	0.00806	(Wang et al., 2016)
																YT	-1.92635
k97_15695_gene_2	MLELLSPLRKGKDLIRRHKEAEAKEFFAGIITKKPRYAEAYYEHGRCCFLLNQMNEAKTSLHKALELKSTPGMIIDILELTNWRMICSHQFVNRDQAFSSDGTKLVYVSARQDTNGDGKVDQNDCGGIYVADLEKGEEQYIVSDAYFNTRPQFSPDGKKLMYLSVRAEHLDTRAGAKLPNPGLYLLDLASGSEKQVLDTTYRIKYFSFLPDGEKLLLSGWIPGAKNSAIYLLDLKTGKIDEIVDRTFESTFPSISSKGDKLVYASWRKDTNGDGAIDLHDHSGIFIKDLGSRAETALTDEKFNNSFPVFSPDGNSIAYLSIRRDTDGNGKIDNLDNAGIYIIDIETKKEYCLVDDHFFNKFHSFTTDGKRVLFVSNLREEKEKGETKGFFANKGIYITD…	Bacteria	Actinobacteria	Actinobacteria	Pseudonocardiales	Pseudonocardiaceae	Kibdelosporangium	Kibdelosporangium_sp._MJ126-NF4	Polysaccharide Lyases	PL	PL22	oligogalacturonate lyase / oligogalacturonide lyase (EC 4.2.2.6)	hypothetical protein [Elusimicrobia bacterium]	0.5369	HHD31815.1	CS	-0.87952	0.00124	(Ma et al., 2016)
																YT	-1.92887
k97_499715_gene_1	AANTSYVVSYYTEVGYYSVTDGFFSRYSQDSGPLHALPNSFDGPNGIYYYYEPGDTAPTFPWYAAASTNYFVDVIFAPSLSTNILYQPSSATITQNRVYNNSQTGILASNDSTVANNLLYNNSQQAITLTAANGARVINNTIHQSQGVAVLVQDSPQ	Bacteria	Actinobacteria	Actinobacteria	Pseudonocardiales	Pseudonocardiaceae	Saccharothrix	Saccharothrix_sp._NRRL_B-16314	Polysaccharide Lyases	PL	PL1	pectate lyase (EC 4.2.2.2); exo-pectate lyase (EC 4.2.2.9); pectin lyase (EC 4.2.2.10).	DUF4082 domain-containing protein [Arthrobacter sp. 9AX] 53.95% WP_159823530.1	0.5395	WP_159823530.1	CS	-1.59683	0.46097	(Wang et al., 2016)
																YT	-1.34492
k97_713131_gene_1	MKVIKIALLVLGLALPLISGCGGQSQSGTILFSDDFNTLSSSKWALELPNKYPATIIVDPKNSANKVICFQLGKDAEVVAGSIRAEIAQPAEAPLQERWYAFKIYLPNYATDTKSAEVLAQWHGTSDQGEPWTVPSLRLMTFNGKWTLGRHYYDPVNNTNVSIEEHLDIPYAVNTWTSWVFHIRWGWLPSHRPLLEIYKDGKLVYTRPGASNTTNDQVGVFFKIGIYKSDWAENSNSVLESR	Bacteria	Actinobacteria	Actinobacteria	Streptosporangiales	Streptosporangiaceae	Planomonospora	Planomonospora_sphaerica	Polysaccharide Lyases	PL	PL20	endo-beta-1,4-glucuronan lyase (EC 4.2.2.14)	polysaccharide lyase [Dehalobacterium formicoaceticum]	0.4072	WP_089608908.1	CS	-2	0.03482	(Gong et al., 2015)
																YT	-1.35619
k97_614903_gene_7	MKKHFTTAFIGILLLLCNLKAQEYLDRGVVAVKSENNDVFVSWRLLQTDPENIGFNIYRSTHGSIPVKLNKTVLTLDMGTNYTDKDVDLSKDNEYIVKPVINGIEVESDRLKSASEEQEPITGRFTLNARSASMLKATTAADPCVVVNLKSGVLIHFVWVGDLDGNGSLDYVVDRLDWTNGGCKIEAYKNDGTYLWTVDYGPNSKNMDNISPGSSTIDVGMWDGVTVGDVNGDGKAEVITKIANGVKFGDGTTWTNTSNTKQWIAVLNGATGALMKYCAIPTDYLATGPLACQLGLGNGGIYAFMKNRNSDGSFNCMVCCFQMGSGLTMKWKWLRGSQNCADGHQIRIVDLNEDGTDDFATIGFALNGTNGSLLYTLSGAGVQHGDRFMVGKFDKSRTG…	Bacteria	Actinobacteria	Actinobacteria	Streptomycetales	Streptomycetaceae	Streptomyces	Streptomycesp._WM6386	Polysaccharide Lyases	PL	PL11_2	PL11's subfamily	TPA: T9SS type A sorting domain-containing protein [Elusimicrobia bacterium]	0.6679	HGE74055.1	CS	-2	0.32818	Gharechahi and Salekdeh, 2018)
																YT	-1.77177
k97_291423_gene_1	MKKIPKDLIRRRHHLAVGASLAGLVLGSNSMMAATVIHEIEINSNSYKAEKGHWDVIDLPGDLRVNAVHAALLSSGKILIVAGSGNSTAMFDAGTFKSLLYDPAGGTSKLIDTPTDMFCGGQTMLPDGTMLIAGGTQRYEDLKPTHAGGVMVVKNENPDKPLDLPKGTAFTAPNGQVYKSDADVNAAPAAKTVLGTRVTVTPSATNVWVDAVTQGDAAVTSQNELYRISGLEGEDAKNVYGMAQKMTLDKHDFEGTNKSYIFNPTTEKYEQVGNLNEKRWYPTLTGLPNGDVMATAGLDGEGQILQGQTEIYDPATRKWTNREDLTQYFPTYPAIFQTEKSGTLFYTGSNAGYGPADKGRTPGFWNLQNNTMQPVTGLRDPDLLETSSSSWAGPVQNQT…	Bacteria	Actinobacteria	Actinobacteria	Micromonosporales	Micromonosporaceae	Actinoplanes	Actinoplanesp._SE50/110	Auxiliary Activities	AA	AA5	galactose oxidase (EC 1.1.3.9)	galactose oxidase [Pseudonocardia sp. 73-21]	0.5903	OJY44390.1	CS	-1.95018	0.000350307	(Wilhelm et al., 2019)
																YT	-0.20558
k97_232868_gene_1	VTTTQTGPTRIGEATIAEFAVGLRGAVVRPGDADYDHERSIWNGAHDRRPTLIARCAGVADVIRTVDLARSEGLPLSVRGGGHSIPGFSTVDDGIVLDLSLMKGVQVDPARRRVAAQAGCTWQDLDAETQQFGLAVTGGLVSSTGIAGFTTGGGIGWLVRKHGLASDNLVGADVVTADGQFIHASADENPDLFWGLRGGGGNFGVVTSFDYQLHEVGPTVLSGLVFYPGEEAEQVLRGYRAACAAAPDELTTLVNMTTAPPVPFLPESVHGKPVIAVGGCWSGDLDAGEAATAPFRSLGTVIADVFAANPYAGWQQALDPLYPRGVHNYFRSAFLRAADDASVRVLLDAFAASPNAMTEIHVHHLGGAVGRVPAEATAFAVRDQEFIVNVIARTPTAEG…	Bacteria	Actinobacteria	Actinobacteria	Micrococcales	Micrococcaceae	Arthrobacter	Arthrobacter_sp._131MFCol6.1	Auxiliary Activities	AA	AA7	glucooligosaccharide oxidase (EC 1.1.3.-); chitooligosaccharide oxidase (EC 1.1.3.-)	FAD-binding oxidoreductase [Arthrobacter sp. 131MFCol6.1]	0.9722	WP_018772617.1	CS	-1.91669	0.00186	(Wilhelm et al., 2019)
																YT	-0.39653
k97_169877_gene_4	MSRVRSRNESAWLLPPGPGSNHRLRDDMRTFDDRDEVDIVIIGCGAGGSTVLQRLARAGWRAVALDAGPFWDPERDWVSDEAGSHHLYWTEPRVITGEDPVPLGSNNSGRGVGGSMVHYAGYTPRFHPSDFHTYSTDGVGADWPLDYADLRPYYQDLEEELPVAGEPWPWGDPHRYPHRPHPVSGNGELFLRGARACGITAKVGPVAIANGRFGNRPHCIYRGFCLQGCKVNAKASPLITHIPDALARGAEVRADAMATRIGFDASTGRATGVHYIRYGRERFQRARTVAVAGYSIETPRLLLNSTSPRFPQGMCNDFDQVGRYLMVQGAPQTAGRFDAEVRMWKAPPPEVSTEDFYETDPAKPYKRGFSIQNVSPLPITWAEHVSAQGHWGADLRRYM…	Bacteria	Actinobacteria	Actinobacteria	Micrococcales	Micrococcaceae	Arthrobacter	Arthrobacter_sp._MA-N2	Auxiliary Activities	AA	AA3	cellobiose dehydrogenase (EC 1.1.99.18); glucose 1-oxidase (EC 1.1.3.4); aryl alcohol oxidase (EC 1.1.3.7); alcohol oxidase (EC 1.1.3.13); pyranose oxidase (EC 1.1.3.10)	GMC family oxidoreductase [Arthrobacter sp. SRS-W-1-2016]	0.9077	WP_078105361.1	CS	-1.96961	0.00104	(Wilhelm et al., 2019)
																YT	-0.42094
k97_78702_gene_28	MQQLKSLISDLQSIVGKAYVLHSAVDLSVYECDAETLDVAKPDVVVLPADTAQVAAVVRIANRYKMPFVPRGAGTGLSGGATNIMGGIGLVLTRMSRILEIDPIDQVAVVQTGVPNSAVSAAAERYGLYFAPDPSSQIASTIGGNIAENAGGPHTLKYGMTSNHTLGMTVVLANGEIVKLGGRAKFREGFDLLGGFVGSEGTLGIATEATLNLIPRPQAVETLLAYFSTVEDAGKSVSSIIAEGVIPAAMEMIDGLTLNAVEDAQQMGLRRDAAALLIVELDGSRTGIFVHRKIVEECIKRNGVTQFHWATDAIERAKIWKARKSAFGGYGRIAPHAYVLDGVIPRSKLAEAISKIAEIGKQYELTIGNVYHAGDGNLHPCLLYHRENKDEVRRVMIAA…	Bacteria	Actinobacteria	Actinobacteria	Actinopolysporales	Actinopolysporaceae	Actinopolyspora	Actinopolyspora_iraqiensis	Auxiliary Activities	AA	AA4	vanillyl-alcohol oxidase (EC 1.1.3.38)	FAD-binding oxidoreductase [Candidatus Melainabacteria bacterium]	0.6719	PZM81771.1	CS	-1.72619	0.01128	(Wilhelm et al., 2019)
																YT	-0.43397
k97_29736_gene_2	VSGPSTDPGDYYDVVVIGSGPGGGTLAGRLARTGKRILLLERGDYLKRERANWDSREVFGKGRYTAPETFYDRAGKPFHPGLHYYVGGNSKVYGAALFRLTPADFGQIRHHGGISPAWPLSYADLEPYYVQAEHQYMVHGRHGEDPFAGPSSHDYAHPPVKHEPRIQELSDGLEQLGLHPFHLPLGIDLDQNPDGTAAVGSGCIRCDRVDGFPCLLGAKADAETAAVTPALAAHPNLTLITRATVQRLTTDDSGRTVTGVHATMEDGSARTFSGDIVVLSAGSILSSVLLLRSASDRHRRGLANSSDVVGRHYMRHNNVGMMAVSKDPNPTVFQKTLALNDFYGPSAEWDYPMGNIQMLGKSDDWQIKAEAPVPFGVAPSSIFGAVASHAMDFWLAGED…	Bacteria	Actinobacteria	Actinobacteria	Streptomycetales	Streptomycetaceae	Streptacidiphilus	Streptacidiphilumelanogenes	Auxiliary Activities	AA	AA3	cellobiose dehydrogenase (EC 1.1.99.18); glucose 1-oxidase (EC 1.1.3.4); aryl alcohol oxidase (EC 1.1.3.7); alcohol oxidase (EC 1.1.3.13); pyranose oxidase (EC 1.1.3.10)	GMC family oxidoreductase [Arthrobacter sp. SRS-W-1-2016]	0.9125	WP_078105236.1	CS	-2	0.00508	(Wilhelm et al., 2019)
																YT	-0.6765
k97_472820_gene_2	MSKNTVLTLVGSLRAGSTNLQLAEAIQLNAPEQVDVIIHESLGNIPFYNEDLDIEGQVPAAAAALRAAANDADTILLVTPEHNGTVPASLKNAIDWLSRPFGAGALAGKPTAVVGTAFGQFGGVWAQDEARKAVGIAGAQVLEDVKLAVPGSMVRFAEVHPKDDAEVVEQIKGVFDALAAARTAEAA	Bacteria	Actinobacteria	Actinobacteria	Micrococcales	Micrococcaceae	Arthrobacter	unclassified_g_Arthrobacter	Auxiliary Activities	AA	AA6	1,4-benzoquinone reductase (EC. 1.6.5.6)	NAD(P)H-dependent oxidoreductase [Arthrobacter oryzae]	1	WP_120953166.1	CS	-2	0.00474	(Wilhelm et al., 2019)
																YT	-0.67645
k97_883513_gene_1	DYGRARLIFNGMIDRRPSAILRCFGVADVMQGVRTAREQEWPVSVRGGGHGVAGNAVCDGGLMLDLSGTKGMHVDPVRRIAQGQTGLLLGEFDHETQAFGLATTLGIVSLTGIAGLTLGGGLGWLNGKYGLACDNVLAADVVTADGEFHNVDASENEDLYRALRGGRREFRGSDCSDLSVASGDNRSGRRTDLSGRTGS	Bacteria	Actinobacteria	Actinobacteria	Micrococcales	Micrococcaceae	Arthrobacter	Arthrobacter_sp._Soil736	Auxiliary Activities	AA	AA7	glucooligosaccharide oxidase (EC 1.1.3.-); chitooligosaccharide oxidase (EC 1.1.3.-)	FAD-binding oxidoreductase [Arthrobacter oryzae]	0.9152	WP_120954992.1	CS	-2	0.00231	(Wilhelm et al., 2019)
																YT	-0.69721
k97_1303263_gene_2	MTTNTVLTLVGSLRAGSTNAQLAEAIQLNAPEQVEVVIHESLGNIPFYNEDIDVEGQVPAAAAALRAAANEADTLLLVTPEYNGTVPAPLKNAIDWLSRPFGAGALSGKPTAVVGTAFGQYGGVWAQDEARKAVGIAGAQVLEGVKLAVPGSMVRFAEIHPKDDAEVVEQIKGVFAALEEARSTEAA	Bacteria	Actinobacteria	Actinobacteria	Micrococcales	Micrococcaceae	Arthrobacter	Arthrobacter_sp._Soil763	Auxiliary Activities	AA	AA6	1,4-benzoquinone reductase (EC. 1.6.5.6)	NAD(P)H-dependent oxidoreductase [Arthrobacter sp. KBS0702]	1	WP_138767989.1	CS	-2	0.01421	(Wilhelm et al., 2019)
																YT	-0.99475
k97_443207_gene_1	GVVTALTYQLHPVTTVLAGGLTFPAEQAHDALRFYHQFARGAPDELSMGGSVSRDSEGHVTVSITACYCGPLDEGERVLGPLRGFGRPLGGEIVPLPYEAFQCGPDVGFPRGRQHYWKSSYLRDLTDEAIDVLLDFAATIPSPFTGIGLQQMTGVASRVDPRATAFAHRDRQSDFLILSQWQDPVDSDRNIEWTRRFFEAMSPHLKEAVYVNNLGDQEHDRVRAAYGVNYDQLAAVKARYDPENIFRLNHNIAPAVR	Bacteria	Actinobacteria	Actinobacteria	Micrococcales	Micrococcaceae	Arthrobacter	Arthrobacter_sp._Soil736	Auxiliary Activities	AA	AA7	glucooligosaccharide oxidase (EC 1.1.3.-); chitooligosaccharide oxidase (EC 1.1.3.-)	FAD-binding oxidoreductase [Arthrobacter oryzae]	0.9689	WP_120954992.1	CS	-2	0.000717975	(Wilhelm et al., 2019)
																YT	-0.65015
k97_992978_gene_6	MASVKDRNASAWLLPPVPGTNHAMRTDMARFQDDDEVDIVIVGCGAGGSTLLQRLARAGWKAVALDAGPFWDPERDWVSDEAASHHLYWTEPRVISGDDPVPLGSNNSGRGVGGSMVHYAGYTPRFHPSDFHTYSADGVGADWPFEYEDLKSYYEDIEGELPVAGEHWPWGDPHSYPHSPHPVSGNGELFLRGALACGITAKVGPVAISNGRFGNRPHCIYRGFCLQGCKVNAKASPLITHIPDALHHGAEVRADSMVTRIEVDDTTGKATGVHYVRHGRTRFQRARMVAVAGYSIETPRLLLNSTSKRFPDGLCNDFDQVGRYLMVQGAPQTAGRFDSEVRMWKAPPPEVSSEDFYETNPSKPYKRGFSIQTVSPLPITWAEHVAAQGHWGAKLREYM…	Bacteria	Actinobacteria	Actinobacteria	Micrococcales	Micrococcaceae	Arthrobacter	Arthrobacter_sp._MA-N2	Auxiliary Activities	AA	AA3	cellobiose dehydrogenase (EC 1.1.99.18); glucose 1-oxidase (EC 1.1.3.4); aryl alcohol oxidase (EC 1.1.3.7); alcohol oxidase (EC 1.1.3.13); pyranose oxidase (EC 1.1.3.10)	GMC family oxidoreductase [Arthrobacter sp. KBS0702]	0.9982	WP_138768684.1	CS	-2	0.02671	(Wilhelm et al., 2019)
																YT	-1.16176
Reference
Altaner, C., Saake, B., Tenkanen, M., Eyzaguirre, J., Faulds, C.B., Biely, P., Viikari, L., Siika-aho, M., Puls, J., 2003. Regioselective deacetylation of cellulose acetates by acetyl xylan esterases of different CE-families. Journal of Biotechnology 105, 95-104.
Andlar, M., Rezic, T., Mardetko, N., Kracher, D., Ludwig, R., Santek, B., 2018. Lignocellulose degradation: An overview of fungi and fungal enzymes involved in lignocellulose degradation. Engineering in Life Sciences 18, 768-778.
Bhat, K.M., Maheshwari, R., 1987. Sporotrichum thermophile growth, cellulose degradation, and cellulase activity. Applied and Environmental Microbiology 53, 2175-2182.
Biely, P., 2012. Microbial carbohydrate esterases deacetylating plant polysaccharides. Biotechnology Advances 30, 1575-1588.
Bras, J.L.A., Cartmell, A., Carvalho, A.L.M., Verze, G., Bayer, E.A., Vazana, Y., Correia, M.A.S., Prates, J.A.M., Ratnaparkhe, S., Boraston, A.B., Romao, M.J., Fontes, C.M.G.A., Gilbert, H.J., 2011. Structural insights into a unique cellulase fold and mechanism of cellulose hydrolysis. Proceedings of the National Academy of Sciences of the United States of America 108, 8525-8525.
Chen, L.N., Wei, Y., Shi, M., Li, Z.Q., Zhang, S.H., 2019. An archaeal chitinase with a secondary capacity for catalyzing cellulose and its biotechnological applications in shell and straw degradation. Frontiers in Microbiology 10.
Correia, M.A.S., Prates, J.A.M., Bras, J., Fontes, C.M.G.A., Newman, J.A., Lewis, R.J., Gilbert, H.J., Flint, J.E., 2008. Crystal structure of a cellulosomal family 3 carbohydrate esterase from Clostridium thermocellum provides insights into the mechanism of substrate recognition. Journal of Molecular Biology 379, 64-72.
Davaeifar, S., Shariati, P., Tabandeh, F., Yakhchali, B., 2015. Isolation andi dentification of a new Bacillus cereus strain and characterization of its neopullulanase. Applied Food Biotechnology 2, 39-45.
Gharechahi, J., Salekdeh, G.H., 2018. A metagenomic analysis of the camel rumen's microbiome identifies the major microbes responsible for lignocellulose degradation and fermentation. Biotechnology for Biofuels 11, 216.
Ginsburg, H., 2006. Progress in in silico functional genomics: the malaria Metabolic Pathways database. Trends in Parasitology 22, 238-240.
Gong, W.L., Zhang, H.Q., Liu, S.J., Zhang, L.L., Gao, P.J., Chen, G.J., Wang, L.S., 2015. Comparative secretome analysis of Aspergillus niger, Trichoderma reesei, and Penicillium oxalicum during solid-state fermentation. Applied Biochemistry and Biotechnology 177, 1252-1271.
Jose, V.L., Appoothy, T., More, R.P., Arun, A.S., 2017. Metagenomic insights into the rumen microbial fibrolytic enzymes in Indian crossbred cattle fed finger millet straw. AMB Express 7.
Kasperowicz, A., Michalowski, T., 2002. Assessment of the fructanolytic activities in the rumen bacterium Treponema saccharophilum strain S. Journal of Applied Microbiology 92, 140-146.
Ma, J.S., Zhang, K.K., Liao, H.D., Hector, S.B., Shi, X.W., Li, J.L., Liu, B., Xu, T., Tong, C.Y., Liu, X.M., Zhu, Y.H., 2016. Genomic and secretomic insight into lignocellulolytic system of an endophytic bacterium Pantoea ananatis Sd-1. Biotechnology for Biofuels 9.
Manns, D., Andersen, S.K., Saake, B., Meyer, A.S., 2016. Brown seaweed processing: enzymatic saccharification of Laminaria digitata requires no pre-treatment. Journal of Applied Phycology 28, 1287-1294.
Maruthamuthu, M., Jimenez, D.J., Stevens, P., van Elsas, J.D., 2016. A multi-substrate approach for functional metagenomics-based screening for (hemi)cellulases in two wheat straw-degrading microbial consortia unveils novel thermoalkaliphilic enzymes. BMC Genomics 17.
Qi, Z.Y., Zhu, Y.Y., Guo, H.P., Chen, Y.F., Zhao, Y.J., Zhou, Y., Wang, X.Y., Yang, Y.X., Qin, W.S., Shao, Q.J., 2019. Production of glycoprotein bioflocculant from untreated rice straw by a CAZyme-rich bacterium, Pseudomonas sp. HP2. Journal of Biotechnology 306, 185-192.
Saha, B.C., Bothast, R.J., 1996. Production, purification, and characterization of a highly glucose-tolerant novel beta-glucosidase from Candida peltata. Applied and Environmental Microbiology 62, 3165-3170.
Skory, C.D., 2000. Isolation and expression of lactate dehydrogenase genes from Rhizopus oryzae. Applied and Environmental Microbiology 66, 2343-2348.
Suzuki, Y., Kishigami, T., Abe, S., 1976. Production of extracellular alpha-glucosidase by a thermophilic Bacillus species. Applied and Environmental Microbiology 31, 807-812.
Tricarico, J.M., Johnston, J.D., Dawson, K.A., 2008. Dietary supplementation of ruminant diets with an Aspergillus oryzae alpha-amylase. Animal Feed Science and Technology 145, 136-150.
Wang, C., Dong, D., Wang, H.S., Muller, K., Qin, Y., Wang, H.L., Wu, W.X., 2016. Metagenomic analysis of microbial consortia enriched from compost: new insights into the role of Actinobacteria in lignocellulose decomposition. Biotechnology for Biofuels 9, 22.
Waters, D.M., Ryan, L.A.M., Murray, P.G., Arendt, E.K., Tuohy, M.G., 2011. Characterisation of a Talaromyces emersonii thermostable enzyme cocktail with applications in wheat dough rheology. Enzyme and Microbial Technology 49, 229-236.
Wilhelm, R.C., Singh, R., Eltis, L.D., Mohn, W.W., 2019. Bacterial contributions to delignification and lignocellulose degradation in forest soils with metagenomic and quantitative stable isotope probing. ISME Journal 13, 413-429.
Wolska-Mitaszko, B., Jaroszuk-Scisel, J., Pszeniczna, K., 2007. Isoforms of trehalase and invertase of Fusarium oxysporum. Mycological Research 111, 456-465.
